# Supplementary material for: Multimodal analysis of TAAD pathogenesis: SHAP-enhanced interpretable models and single-cell sequencing analysis reveal immune microenvironment alterations
Source: Front Immunol. 2026 Jan 14;16:1630404. doi: 10.3389/fimmu.2025.1630404 (PMC12847427; doi:10.3389/fimmu.2025.1630404)
Supplement: Supplementary file 1 [file Table1.xlsx]

## Sheet: merge.normalize
geneNames	GSE147026_GSM4412476_Control	GSE147026_GSM4412477_Control	GSE147026_GSM4412478_Control	GSE147026_GSM4412479_Control	GSE147026_GSM4412480_Treat	GSE147026_GSM4412481_Treat	GSE147026_GSM4412482_Treat	GSE147026_GSM4412483_Treat	GSE153434_GSM4644224_Control	GSE153434_GSM4644225_Control	GSE153434_GSM4644226_Control	GSE153434_GSM4644227_Control	GSE153434_GSM4644228_Control	GSE153434_GSM4644229_Control	GSE153434_GSM4644230_Control	GSE153434_GSM4644231_Control	GSE153434_GSM4644232_Control	GSE153434_GSM4644233_Control	GSE153434_GSM4644214_Treat	GSE153434_GSM4644215_Treat	GSE153434_GSM4644216_Treat	GSE153434_GSM4644217_Treat	GSE153434_GSM4644218_Treat	GSE153434_GSM4644219_Treat	GSE153434_GSM4644220_Treat	GSE153434_GSM4644221_Treat	GSE153434_GSM4644222_Treat	GSE153434_GSM4644223_Treat	GSE190635_GSM5726868_Control	GSE190635_GSM5726869_Control	GSE190635_GSM5726870_Control	GSE190635_GSM5726871_Control	GSE190635_GSM5726864_Treat	GSE190635_GSM5726865_Treat	GSE190635_GSM5726866_Treat	GSE190635_GSM5726867_Treat	GSE52093_GSM1259279_Control	GSE52093_GSM1259280_Control	GSE52093_GSM1259281_Control	GSE52093_GSM1259285_Control	GSE52093_GSM1259286_Control	GSE52093_GSM1259275_Treat	GSE52093_GSM1259276_Treat	GSE52093_GSM1259277_Treat	GSE52093_GSM1259278_Treat	GSE52093_GSM1259282_Treat	GSE52093_GSM1259283_Treat	GSE52093_GSM1259284_Treat
TSPAN6	7.1338051855931	7.12513158008337	6.58900038304638	7.17616674715167	6.15639416753923	6.6098282771862	5.81839058629712	6.95777363364262	7.11739683333351	6.81696517301463	7.21234819909954	7.66626956693479	6.70176138550947	7.37187205468433	6.93077965941059	6.86421617326847	5.99799293403293	6.46958798348215	7.05947138037235	5.97366759212821	6.09521651441667	6.20087080350477	6.78153199237816	5.8308409815184	6.64665	6.28570471859039	6.55700412654602	7.37219812839165	6.49287041510816	6.81580379733056	6.4289039914265	7.29752898577088	7.28394758150607	6.67980387173444	6.51640952464853	6.21272273855416	6.01627205243068	7.07827415847235	6.75307205813818	7.39837850536005	6.84072737955647	6.65388729897828	6.88316644897641	7.36692355104243	6.80178438767641	6.11709785360747	6.15974797588656	6.36731270444426
DPM1	8.8337422046155	9.64723210221753	9.1073278013647	9.04055976574007	8.61149182873579	8.94830615216935	8.30751550306961	8.81638300804734	9.07822238346098	8.48650531209904	8.86551248573212	8.83424494371695	8.61521871438376	9.37992795205605	8.9650402915489	8.59596310484211	8.47019855713734	8.21488319177543	8.75253676420039	9.2087944830376	9.28380171998075	9.47908120543529	8.87932336100078	8.93483486227196	9.24901360668135	9.17311175712282	9.26554369514017	8.87487629667066	9.28101830072534	9.00868699697288	9.04717426007154	8.48545272107313	8.98758206034641	8.92756276240748	8.83750061984458	9.08811016945907	8.71280111055562	8.82473943096688	8.83638159316095	9.32610756143302	9.33916304173901	9.29599639587742	8.66692911540527	8.80017592505714	8.97938254093276	8.90084103629373	8.78027543239267	8.75580192248186
SCYL3	7.2852269394682	7.37927427968433	7.30057935129388	7.28782375364859	7.12465712532856	7.05176055439988	6.50944457671393	6.92605515512694	6.67421132728627	6.36368041893262	6.50045594106066	7.03312322957865	7.26561127898542	7.35977821780867	7.29562105233242	7.40358214171632	7.09377852027407	6.48207415492285	7.02933019853506	6.8800172220847	7.8824543486102	7.2466234833116	7.60532913105081	6.97865074551429	7.19750501425631	7.55425014945175	7.14496708167964	7.39503619976755	7.00671757027564	6.87476076647819	7.46396733994805	7.36344197557853	7.11397243220114	7.10144139240942	7.1592708996767	6.90941919336939	6.85337793175198	7.3548564630413	6.54951462709999	7.05267398887219	7.09064644176254	7.73808928560083	7.3137973064235	6.98472546622741	7.17479886378374	7.20459091965004	6.95061700509335	7.07406101692319
FGR	4.94974783234881	5.32360136051186	5.00223323488846	5.3717293872675	7.19895204177889	6.68258157309732	7.40860500884839	6.71191734147695	5.30980587542997	4.39493063371077	5.79002039586985	4.75014738384686	6.26876536260932	5.4599712995603	6.05003532303659	5.65548235427352	5.29264852663632	5.6546071000265	6.13764463385272	5.46475144331127	7.4340556664884	7.83710451532763	5.06245911620426	6.8481362721149	6.65659488663784	6.7066930931924	7.60484642965497	6.77397994661348	4.85245651850576	5.70351904492063	7.10788128035205	7.73631547042426	5.48205403978333	5.78846906077533	5.4021849730545	6.47048290114588	5.39238792526351	5.55848698810301	5.5569850267606	5.81855077712624	5.89470425681089	4.80338431247503	8.14281081996442	6.69070338003409	5.20460270007319	6.29525403694269	5.88497635494374	7.83111958799058
CFH	10.3051875630897	9.51580165210402	10.8614869950944	11.5141731084032	11.2254071568612	12.1137016077405	9.12160372576301	11.3745799166611	10.9204139844374	9.77107524394368	11.0094224372497	9.86378910182944	11.1012341504025	9.74568556792447	11.6966237494679	9.85694715613856	10.0227597051426	11.8988301393339	11.5167472251536	10.2749	11.414226784334	11.2585074688805	11.8821816977048	10.4200782518428	8.42737372701407	11.0369212354392	12.3622993837827	10.580526997987	9.52045817948936	9.95707534792926	11.5066567607597	11.245035842746	11.2102587099706	10.6724069420178	10.3065928900229	11.5344736465334	10.3497332431617	11.596577197205	11.5373345954171	11.5686864910052	10.9016122619481	11.3308424537743	10.8164313947507	11.5448750797184	10.3470189161346	10.9774002891351	8.47716546730756	9.46013103823811
FUCA2	7.47332103434504	7.68426144595622	7.3853	8.10002845083164	7.54547733208562	7.94740020361925	7.11130814237844	8.59496484416802	7.63912945219504	7.44121357912817	8.03514099029465	8.04535950571374	7.77206074383606	7.99488085240418	7.65995120147537	7.64283149818835	7.76235561416128	6.76746858891829	7.77980741385165	7.22900044785901	8.29111576414122	7.75667949302572	7.77980741385165	7.31798613369757	8.4986759092811	7.22733504589553	8.08378215046103	7.96228834451575	7.32619836577318	7.16991736778797	8.62678847075835	8.42510619976871	7.81666403347653	7.15494758144748	7.5770467378554	7.7581284167462	6.88867671805147	7.47872646522197	7.45713486448479	7.03324284182294	7.24776988190847	7.79483132511424	8.05167294599497	7.72930438102762	7.88559529364004	8.24815982113919	8.64556	8.32663579696335
GCLC	6.95059681235683	7.16847169985791	7.20154510556193	7.14547328225213	6.32976303096245	6.96585101068525	6.29560216724804	7.14985337708679	7.1216966708552	6.48865115323423	6.38942125897592	7.24066948190413	6.70029981163272	7.11105634557621	7.58604436650631	6.97984826621759	7.34596868129777	6.14243947642149	6.58715158669102	6.92381187812898	6.77678816982996	7.50986382830081	6.65165400650253	7.12437645521602	7.24348554385353	6.60457300280608	6.9415700604153	6.78794781860125	6.96327348991285	6.99789206863238	6.94214712816469	7.45595129065588	7.30031879167555	6.59587456614918	7.03538	6.0593983312557	6.72551298922126	7.09606475003347	6.56383137634078	6.92026557302934	6.64687117439797	6.99148101568431	6.81023510597014	7.15897418264771	7.33884778404181	7.3194108069662	6.63138215318716	6.6291238539216
NFYA	6.93676163117414	7.4387911457214	6.98261508718749	6.58024718386609	7.3591202913129	6.74206572935342	6.53105090685403	7.42047944866109	6.41450971886677	6.41345175291113	6.75450261845157	6.63751721346647	6.68109166794414	6.67221703564171	6.93735232783703	6.89245462609327	6.90620364204276	6.4857954570598	6.75399022172613	7.51900702338593	7.62355846528913	7.01649827128935	7.44224871045538	7.46897666635082	7.44044485678092	7.81651147311345	7.49451505227617	6.94517837331462	7.2124160159644	7.30001567606228	7.56969887554048	6.90927293232801	7.50179733094615	6.66812601832341	6.69933486590743	5.97087329434918	6.21253623302046	6.34716169775345	6.8248842442138	6.77998367788424	7.27905069086705	6.54930889694249	7.2793153504238	7.02412821509335	7.39018014108689	6.50483766435586	7.62398338096426	7.86723412746385
LAS1L	7.73014278864706	7.48440820178201	7.38421005322849	7.42629003503862	8.07661252445009	7.91317322316734	8.15527441901288	7.21581567865262	7.28940112323078	8.14467757229688	7.7044753702235	7.94922816619193	7.76902010577419	7.90661487869888	7.68723577375503	7.38369797831759	7.48007771862585	7.66353537401461	7.48815831686513	7.51062636156643	7.56087992360696	7.64684840266641	7.83290512147874	8.01219833362331	8.25337208306648	7.76761480653523	7.3555895433254	7.32131208459087	8.17545114570534	7.63724343403419	7.85183817492501	6.85929235184698	7.6551452562789	7.77712589363196	7.69868088948095	7.79624668253263	7.76924552258855	7.41103791385705	7.83592127177385	7.57351667701679	7.53312868178616	8.22774417747965	7.74612318386151	7.21408654611854	7.43547921716872	7.73848558801982	7.73667156099336	7.97604191034864
ENPP4	9.00799164168857	9.47684483281159	8.77679885289708	8.75409562824497	7.38099315206862	8.15979723313881	7.33197960294158	7.66242319861418	8.57150222108506	7.30966398551952	8.65073122298055	8.57340732904782	7.50864993343328	8.42462044418325	8.1533894035694	7.7298284049832	8.41946170595164	8.29907246856378	8.66296307049227	9.23695052011521	8.30201264058628	8.40639618072526	9.14062323429239	7.96997218684858	8.14067598995941	8.60679000330915	7.7993244196884	8.68000371744179	7.45936996308892	9.0537639251549	8.76183458754391	7.39388600396203	8.79382632468057	8.62288723948424	8.68271649699179	7.88292379918972	8.21851588891914	8.63994665354445	8.67231066771004	8.41114897045348	8.84440371754789	8.92047611947282	8.41419193011319	8.29920017979502	8.07917883288026	8.59528881005377	6.20668213763427	8.43911409774732
SEMA3F	3.36972827468041	3.98873	4.86886578216064	2.71118018784151	3.5294269207642	3.81345168201853	3.73750814686254	3.26338871512559	2.72994728059273	2.72994728059273	6.14377556390779	2.72994728059273	4.4048280011791	2.72994728059273	5.76894055776648	3.17944809895025	2.72994728059273	5.63278955654969	2.72994728059273	4.31061743498445	4.35230802265873	2.72994728059273	5.51296173551718	2.72994728059273	2.72994728059273	2.72994728059273	2.72994728059273	2.72994728059273	2.23396978341397	5.07989549170351	2.11485309752587	3.36320206163598	4.74804864917747	4.35576596923742	4.03496709581991	3.27403515820655	3.90560275418661	3.10929794877842	4.08640195885466	2.90229714072505	2.8306214450902	2.5104378262069	4.17302285718028	3.11952470206549	3.45673641139792	3.57850255811776	4.01695517371844	6.27166507913469
CFTR	1.12575716453438	1.22425745152472	1.11045159499837	1.19026236497469	1.11045159499837	2.59145117519112	1.11283345778945	1.34219678682958	0.926201137989492	0.926201137989492	0.926201137989492	3.63979269583227	0.926201137989492	0.926201137989492	0.926201137989492	0.926201137989492	0.926201137989492	0.926201137989492	1.56106215434756	3.40189458963242	0.926201137989492	0.926201137989492	0.926201137989492	0.926201137989492	0.926201137989492	0.926201137989492	0.926201137989492	2.97897740751771	2.93240664765263	0.877592156994603	1.63711293055173	1.01917084683228	2.28188235651211	1.28307605348904	-0.477194	1.15975235684951	1.96687076354345	1.9156354140493	1.98283696580072	2.1309863253269	1.74959639863512	-0.378624	1.67841621356241	2.16754731857597	2.22844	1.52252820760503	-0.378624	-0.378624
ANKIB1	9.18292913020231	9.57503787017663	9.31337561422556	9.37458685911282	9.0855978039349	9.24740692442961	8.87643843736219	9.43797031815126	9.4450318358461	9.55709157071356	9.31108666476858	9.44447338557733	9.22830323836329	9.20077260261957	9.28049506154746	9.27042409943708	9.18925788058114	9.33750059640468	9.28309932945578	8.98509107483697	9.40892506969982	9.72536817430066	9.19025378028661	9.00981865559112	9.32079619582214	9.17046218883207	9.09531330599735	9.31755804855494	9.24150825980856	9.37548657471704	9.49951483315506	9.38899133057718	9.19439961472963	9.21623639367892	8.95720286790145	9.35733220569352	9.28586651355301	9.45184310720087	9.28751395280613	9.36296471293885	9.25374234870744	9.39147124088426	9.02799702035779	9.31804477790353	9.53774476853066	9.52571580349375	9.08344279119225	8.84972786090506
KRIT1	7.58916750985535	7.51559277131838	7.5204778500927	7.42635784881265	6.58577256117612	7.01283209835497	6.4780099492839	7.52383986312228	7.11272998749127	6.06980731525432	6.96636067220038	7.3920449446738	6.82111664883558	7.22248185659758	7.58541997408774	7.62139050961145	7.29348765772979	6.83346296225223	7.4572274411123	6.78303906942572	7.40745642911754	7.12723033856784	7.55653688430127	7.11882936994493	7.17915035622134	7.91141655040173	7.23803244602324	7.51060486277011	7.74271361058124	6.66978372695463	7.46426657958475	6.91858468471872	7.61659758784833	7.23800642294768	7.09857730188671	7.0449370920682	7.51224669760675	7.02254478985488	7.35548386672316	7.31119691494816	6.87217704658078	6.8176433850297	6.96282371008716	7.57651725119313	7.6983662910918	7.24190476765573	6.95340457618104	7.22958045181957
RAD52	5.54142506584264	4.84788090930942	6.60061920364009	5.62583599931679	5.35241977321931	5.29757791077874	5.02903794847151	4.7341576735702	5.69390753637601	5.84177246109171	4.67010378971949	5.22867591456456	5.47083453742957	6.0338148702494	6.29870217084092	5.59349590572413	5.47885449454694	5.17912829579891	5.55264427577711	5.04406090993053	5.71584550510685	5.28893207139837	5.40717405148055	5.57016849965361	5.46898926583047	5.03961192070807	4.1099898568678	4.91318025685365	5.34589166189793	4.53117236181128	5.86840423075689	4.50579514039219	5.93582800765803	6.05859260423232	5.15958477511354	5.52505630656015	4.72983808347846	5.33533207421274	5.5077395784523	5.74540364404366	4.68232943115987	5.61437166616002	5.97782825305103	4.85585920928813	6.47250653519658	4.78873833320682	6.03274937741834	4.38672920982704
BAD	5.96419148650089	6.53333925400155	5.7507257003791	6.02400043583085	6.70663537482996	6.87413481864885	7.31395845160039	6.15332072646759	6.83495	6.53784688997069	6.46143857232304	6.86120971872192	4.88468059725278	5.8023296348075	5.99608188525648	6.60299560737703	6.70078721023497	7.11202556312869	6.92815490952987	6.35278033536612	5.97224140961269	5.84688354172991	6.72179159218347	6.8464266915671	6.51156996068338	5.99571211889448	6.21599045791551	6.93615692691596	5.86364053863884	6.0032527391307	6.89973234212591	6.93343194043856	6.53562439990815	6.3825273327918	5.7165196016564	6.92711536970619	6.05911995455049	6.3014885337828	6.73904935831549	6.41265614619287	5.91446430480301	6.63766643323375	5.80278532649493	6.56116392616579	6.56345684562747	7.04152156552447	6.51029036700279	6.50130141616056
LAP3	8.64806416294619	8.90606493477338	9.13056601825678	8.42775145045252	9.47464949348352	9.53702629770557	9.52286789148023	9.71481096026556	9.31243554296582	9.19078123777617	8.99246954030115	8.56170892653667	9.97027711632871	9.18765952583701	9.88299108727457	9.35461381911831	9.07253409033952	8.72401262859206	9.00946163072543	8.33464775309684	9.41377640251422	9.49171651926987	9.00152878773338	9.14640838593992	9.20121163786608	9.34612883915126	9.42556604605737	8.95754	8.4313997477517	9.02892538608736	9.53143601775566	9.9029370804338	9.11974149735421	9.11241380152837	8.93962417910901	9.5751461811906	8.77625435474264	8.8444986784294	9.40188512538987	9.40901421621712	9.34300424636865	8.98287205635796	10.0669721273322	9.27304673750773	8.79146353527374	9.02860786407756	8.94338912616477	9.30286346502686
CD99	9.05348806439052	9.05348806439052	9.00128420414893	9.5556965814647	8.87580536600628	9.04050716752468	9.49646823121348	9.40417649877584	9.49347444057328	9.13135311779146	9.24630681333669	9.03757849699945	9.78232315861629	9.04036047943598	9.99822005682745	9.39002113496159	9.46185072696863	8.73460381735997	8.22429683298052	9.31353583389067	8.81179993485182	8.56393516739918	8.72445763138473	9.12181162781191	9.1161560843011	9.32738991599638	9.78784903785548	9.09991602379269	9.26114691544065	9.29872957719755	8.78573571547691	9.93608043487269	9.24984911566619	8.52331243168852	8.82994756917169	9.71308040156073	9.64262712359868	9.37389194985883	9.68628348049442	8.98425567277717	9.26428407922107	8.26385649058453	8.88617939182164	9.36555559829621	9.5860635890459	9.44599564564079	9.15806918573581	8.67805417985541
HS3ST1	3.5460499430561	2.98978916464812	3.60137481474634	3.58248317263128	3.55296561545388	4.00877451569753	5.13861410383901	4.30263942049156	4.67284985529823	4.06231331428387	3.31324066796327	4.53717001981748	2.53832934481723	5.08629934544612	4.4825303020972	5.03842136261202	5.49152320701094	4.64492734271418	0.912731322914063	2.42762768500678	5.67724332354056	5.42592726379915	0.912731322914063	3.87729477918889	5.19530822578835	4.35429863717124	0.912731322914063	2.47470013473412	2.29957446634654	3.87744191350938	4.33213278276563	3.22797849397316	4.22731579151212	3.68961188337809	3.37575878199344	5.44524023981508	3.01562295775186	2.10921536361559	3.58643715066061	3.93211056634208	4.65963714622863	2.90601168541433	4.99238061297428	3.67984234144367	2.55243555145863	4.49092706821843	5.31761442575002	4.78582188175383
HECW1	1.81719997126396	1.88904667130586	1.86012470156703	1.44983830932792	1.91814413193852	1.28492499810935	2.1085534816604	1.38348415690892	5.52147824767716	1.44435159547961	1.44435159547961	1.44435159547961	1.44435159547961	1.44435159547961	1.44435159547961	2.07598616784915	1.44435159547961	1.44435159547961	1.44435159547961	1.44435159547961	1.44435159547961	1.44435159547961	1.44435159547961	1.44435159547961	1.44435159547961	1.44435159547961	1.44435159547961	1.44435159547961	0.650586750891632	2.25085498858111	2.27849174524512	2.15316311857197	1.79126856077427	2.40788386098296	1.80727920488969	0.42393218374228	1.48631154107991	2.47256306449429	2.57081462641391	1.89515183465851	2.03404806112883	2.30109326725166	2.19086180969221	2.32338475038978	-0.361281	0.262133396696995	0.776712159893262	2.60854823220867
MAD1L1	2.84745857099719	2.95496896574395	3.89058320263471	2.84698755694244	4.59770741468601	3.75695795342422	5.37061338474693	3.74488184462082	3.2774436439227	1.67631325755515	5.58795462910539	5.13048623015598	1.67631325755515	1.67631325755515	3.54401599349722	4.65660095994963	1.67631325755515	4.93440249751698	4.56400982364093	3.88157829443622	3.21790454010424	3.82442360572549	3.94002096725924	4.16751611473716	3.93046492065916	2.20708951046049	4.65660066694295	5.84311510102227	3.90286254375263	4.22921432047661	3.07366236442815	3.34211130939578	2.96917457170058	4.09606374398142	4.12680418728837	4.10859731474672	3.86706199993608	4.0364539163359	3.2544865993921	3.69463734661009	3.17616960533502	2.72801704755755	3.33715385699786	4.02753591827672	2.91784719502116	4.17014301683537	5.33804206193929	4.3052381966152
LASP1	9.56328402222601	8.7064512950217	9.03416096032123	8.82332099118513	9.30728161722612	9.60113965239845	9.68497115378867	9.96167227451437	9.62223093004419	8.79682346797015	9.19840095105577	9.13411412928604	10.2218734510905	9.27695174966164	9.64639327458401	9.45658469877663	9.82970680350289	9.7711417200311	9.35748745645795	8.76568209325115	9.05556164494552	9.55399691622705	8.6859662745555	8.84185405409543	8.92814219730492	9.61982174905888	9.53410169842688	9.24335150914656	9.1100987128933	9.12005275706702	9.25036075707942	9.96853378948947	8.91360694517412	9.10938466063686	9.2226356053874	10.1933393273546	8.64718931630597	9.29139414663299	9.0670072913008	9.40474922197271	9.34730546801969	8.87708830737222	9.50237158167849	9.42378610837702	9.75100873884029	9.46597340424577	10.0756860187947	9.40733583357871
SNX11	6.55817324262941	6.57736729755876	6.65077343503526	5.9910985595092	6.76924995975194	7.02440742724409	7.31011219946078	6.86235155598339	6.67593925302229	6.45648945019242	6.65357166247405	6.70624880266802	6.16224079054816	6.83448708592903	6.32017270541193	6.80788360401705	6.67593925302229	7.06283844986302	6.99589391620382	6.26005953604591	6.76471184196496	7.18932093121953	7.02023304568601	6.8416662192386	6.00526069296792	6.09297864462088	7.28303820671093	7.52272058196985	6.58411552982653	6.50261441871281	7.28947248590725	6.25342983868891	6.68559281374287	7.20100337591359	6.6654421514163	6.65685485959451	6.69495394216464	6.67137738951845	6.68310868468773	6.46113349696846	6.75682606898851	6.71540329159254	7.15716417916975	6.57144263107175	6.36766472182933	6.7073767885709	6.89936869381699	7.08420209165271
TMEM176A	5.15610754223034	4.25668068232724	5.85401207788856	3.88128612581186	6.72613161270537	7.82152572763511	5.50729169835094	7.05414407781525	6.73688561122887	5.49167473844728	6.5486650373076	6.40783342026206	6.63345291248335	6.57880733238418	7.95132401615145	6.59927240258156	5.12121005036564	6.78650162708096	5.50781841606162	3.5949083898304	5.92520761313305	4.84901213510129	5.52094468239573	5.75068047923164	3.65557833809446	3.7355912817357	6.6967110963632	4.6686174489683	4.02620668294127	6.05130637417417	5.09239403486913	7.92739811225756	4.98499650896123	5.83107317628718	5.89341877378371	6.22864795457497	5.14286429769961	5.43680491849202	7.59084355032362	6.86153560542704	6.7802653719912	3.63317655717539	6.50985479000265	7.29803360307426	4.79579880741535	4.6658606552263	4.92250354211393	5.55873699672849
M6PR	8.63626362449144	8.71187838367459	8.79422279743066	7.93092532003586	8.91845058050505	9.07717534506777	8.70380918294244	9.30813373669042	8.44727200002724	8.93689138240955	8.69168752363612	8.35999281725812	9.13183051269814	8.33697724138182	8.31032567480185	8.53870631115916	8.39911057976235	8.44854926921516	8.79346070146002	8.79242262885069	9.17927089717483	9.29864276056013	9.18135352908035	8.85772542325214	8.89652898686075	8.74492254658383	9.13923243055196	8.95963938245216	8.17179082125879	8.83780199889094	9.22783725969037	9.42031617351562	8.5436948306966	8.50678955841429	8.90289839328761	8.4852471611754	8.21343292952636	8.66102957470167	8.34811806108937	8.53796894109228	9.05505987244459	9.35674558411545	9.29109327625507	8.58478770227968	8.68856806009421	8.66007459420336	8.6454207017512	9.18877039422768
KLHL13	6.59494943369908	6.93982415899735	6.62166011038016	6.79449778070563	6.94974436339314	5.63301769940917	6.04378806280423	6.17340193514697	6.36468370225992	6.66721172841401	6.08948098913593	6.95023120685833	6.29028931029006	6.95710525597622	6.65077982001177	5.91593678003826	6.6858190364848	6.72527799556043	6.81657860347827	7.10722027607521	5.96836131285233	6.85850809101402	6.80010309859932	6.10846481223282	6.62758225457748	6.39022856467577	5.60504	5.98621356312782	6.55017415908952	6.8681436387861	6.7210602111245	6.20189575737634	7.01714505561179	6.83413535894329	6.16719770340752	5.64319694018649	6.57765400177236	6.33377565193648	6.20381106032448	6.91047736943649	7.06095890354484	6.85369707845408	5.48277820928096	6.18996848748237	6.59856145250663	6.86831880340388	6.32274817059151	6.25851357754644
CYP26B1	6.88971637273745	7.26614454998937	5.68862640653332	6.60591397628226	7.42516033220428	5.76744701245732	7.09744304013609	4.42661871794736	6.16894373685485	8.11977438253092	6.92886139594703	7.08553122246514	6.71645651855504	6.93836344083155	7.3930077908593	6.48229037048432	7.00519533366065	6.94887958948109	5.52399061845987	6.89542404749386	5.4827508078013	1.01288610296952	5.99496050490817	7.34600922090815	6.65757789942923	6.08426315750245	6.55847035159761	5.98367756493978	4.64247118315161	6.72369939015246	5.75357596708646	6.43885543658006	6.18398014112442	6.81055453325198	7.86473937722887	6.48612067449573	6.48954501739424	6.68012868672098	7.4846388832723	7.37527945348814	7.66565381627426	6.12114605341604	6.8763488586349	6.20783841934933	5.86805435308187	4.90477428618731	3.81860469911703	7.23972985493593
ICA1	6.5658518923349	4.95430544592728	5.37092200265946	6.00388279461344	4.30702759357638	6.46593400289045	5.47838222557681	6.5367507445802	6.54563716940329	6.25097769600009	6.80843070182496	5.28057595522866	8.26415628391766	6.96521755641341	7.51295121517943	7.26433713849203	6.56756364897879	6.78357606299887	4.93111199958647	3.40746510801195	5.01266697698654	3.55024357793753	5.47176253246478	4.38720553006121	5.61462885950124	4.69548300075017	6.13877161438297	1.91989201244075	5.4965788495307	5.96060373800934	6.09288483336529	6.88829227680766	4.74070175352516	4.18706918566508	5.86399239269888	6.14669263028722	7.2127882312051	6.02097816878644	6.28069661701201	5.35857469671383	4.9118006181864	4.96547970130455	5.81230266431745	6.04581648705648	5.1592983875568	5.80296455943873	5.54005816892729	5.57179884551841
DBNDD1	5.49103586051575	5.23656029770183	5.03219449409741	6.77484112693703	5.0792675693635	3.91688338083872	5.17493980193989	3.46632852223594	5.54812602426125	6.27790524151875	5.36402399578076	5.93183478793263	5.71089284498465	4.90644031546055	1.17567675954927	4.76093228853616	6.28638117282136	5.75831992795128	5.82754687130584	4.44970354733618	5.05384908572616	4.54789514313863	5.54036796808021	5.20416476506837	3.59196534525358	5.05007321920161	4.07475211112012	4.80402777736751	5.28699666989631	5.22023956561536	4.57629784094784	2.15192508765808	6.47819	5.26183336383968	5.38475332507397	5.51631248256873	6.62537252116771	5.9176500051136	4.48619781835387	5.94190444251193	6.21915063694623	4.96276073038683	4.39010286681342	5.45953222860025	4.99888410637906	3.44010700768583	4.02494012351251	3.85964564205962
ALS2	8.10865306685024	8.20939610738099	8.16463847980988	8.30035249800028	7.78325256050132	7.98491054203269	7.33117592561726	7.9421428647921	8.36153999509646	7.40120015270503	8.23826207799224	7.51668857626187	8.53964132506566	8.10940645510368	8.28559440879341	7.89981994298039	8.13380079902851	7.96287869522571	7.83783074836288	7.93932181110814	8.12250385775164	8.0568942096556	7.90521287891465	8.11506637166203	7.99902145837969	7.94061910620604	7.84674348635291	7.79326651336896	8.15499765398208	8.19005506344946	7.50585797594486	8.0331537009677	7.93345415558006	7.83414457628107	7.86123364471652	8.36270239633776	8.28216056048745	8.3329223139682	8.23841681023777	7.89775088929022	8.04063018933902	7.79516693233332	7.67119923188913	8.30443375927693	7.87846556039221	7.82374329404094	8.11027108043651	7.53142532880688
CASP10	4.50218440773853	3.00553505428248	4.11952679821988	4.00617366392631	4.13730718374797	5.28512826235333	3.77500983627196	5.49096915797926	5.47499755188978	2.73562984114674	6.07324309476109	4.23621037349477	5.47286065639075	3.36246383017918	5.83579285775295	5.07290928981647	5.55618393629732	4.49026853140922	3.34621064485804	4.22206826073154	3.56545551989482	3.5986947342965	3.82339993620206	4.3328776110979	3.53202253919051	3.9140388364763	4.51643075203771	2.34374880337958	4.25622174810792	3.49136917366085	5.4329240706711	3.73814489947185	4.43145917468725	3.7801912185828	4.5520201707189	4.41295111227649	5.03528140058062	3.51747971867011	5.73812843739569	4.50464033067156	5.54837757789363	2.29708581716456	4.89696642266279	4.91744247689033	2.29708581716456	3.00629806837284	3.99605785189243	5.34322815316693
CFLAR	7.61071366252053	6.98540465065509	7.48760498676279	7.70737554121033	7.42549981854728	7.60682404736897	7.3221900435612	7.34529606362166	6.64188269715331	6.76397039335688	7.71806608548324	6.96979583830492	7.31563324109634	6.91114732291347	7.40827459846374	7.19030124058434	7.50608861449935	7.29877373166894	7.22654055143073	7.52500247689643	7.60075602311822	7.20597607526451	7.50249421633762	8.07595418400446	8.13353690785486	8.0457819140909	8.10407673795302	7.36734463759072	7.80220566747943	6.86404701061798	7.69029039991097	7.79213137018436	6.81782328485255	7.26288471448378	7.60387584590618	7.68580085598233	8.02384791939843	7.83072254742624	7.68355241775057	7.2193547380916	7.38064928849855	7.0951182675137	7.99556574758853	7.57576120536027	7.36389260684914	7.31618483708657	6.6940447154748	7.3122781070652
TFPI	9.79193909214301	7.73763458870672	9.41729702597917	8.83672000061511	9.40452733566918	9.26159355938512	9.65723268363069	10.7799955718012	8.76631476469499	7.32163891787609	9.49111917533886	8.81765687041304	8.51609896166799	8.3827	9.71891489246469	9.27222102653291	8.94591983263402	9.30896850410187	10.0674760061894	8.89704474159082	10.3171333377145	9.78349962071256	10.5185526383215	8.84383338701139	10.1369541508744	10.2322929632506	10.2896947440892	9.62547143725078	9.34428532845656	8.16270632019839	10.7060917801692	9.92455813870371	8.25795084192182	8.83094515303897	9.20898087401649	10.218707592572	8.48070450477832	8.64183095395896	8.88779839634268	8.91164629543545	8.92318367948344	10.8616804803767	9.47622769273159	9.08657799983179	9.15205002817618	10.3720435087982	9.63581933684705	10.006340791157
RBM5	9.13140355150155	8.70177953502439	9.33082452686479	9.49509928531309	8.66780776290651	8.89259057568036	8.49531723575396	9.17276474002331	9.06852440940156	8.78062711587581	8.97633946445331	8.86726255577814	9.32460639415255	8.83333836914451	9.29267595522509	9.42881406371497	9.38139532217921	8.53904359957203	8.45686321538482	8.8583486126168	9.10658428141963	9.10988153057597	8.65801974095833	9.10488548789722	9.28623116175493	9.51283492636483	8.88359909671732	8.36553390489954	9.70937773526199	9.00751973169543	8.65574916955027	8.85664535041588	9.2791506874854	8.96231554579659	8.70754642797108	8.70214848029663	9.64613297851707	9.10239016027968	9.16427881536962	9.0753145148541	8.95745910168465	8.53001115019739	8.62514283990575	9.36618201223159	9.15735011695951	8.64884231552822	9.03997191089546	8.7575668727459
MTMR7	1.40598514100744	1.65644241394149	1.48555445090018	2.01005411413407	1.42394714129452	2.17413656672123	1.40857255803997	1.50365175676769	4.41928526819747	0.0088989453062045	4.20772073165714	3.35057451251788	0.0088989453062045	0.0088989453062045	3.35509829521681	0.0088989453062045	0.0088989453062045	3.42714674532909	0.0088989453062045	2.29815161017347	2.90621587952027	3.16750544980497	0.31952550974756	0.710671847489432	0.0088989453062045	0.0088989453062045	3.57997868053693	0.0088989453062045	0.64146764488324	2.33024847389437	0.215696874999692	0.132889504510082	0.818896048435719	3.7511492032024	3.39988704051369	1.47705849896726	2.39331244925073	0.734242932126592	3.76022108114362	0.734242932126592	4.09168765307739	0.734242932126592	0.734242932126592	0.734242932126592	0.734242932126592	0.734242932126592	0.734242932126592	3.17360632030121
SLC7A2	7.6343106626712	7.79043018777678	7.18578624890962	7.69679841302967	6.61572857593832	9.10601949429046	6.32979071586241	7.51964750430963	7.79844814924762	6.30131221965228	7.61132992886245	7.17153248292193	8.28856460473482	7.41839359828654	7.96707403950868	7.41296620023966	6.83577599876305	6.44751702053274	6.96956341885017	7.79631532888199	6.13435077016072	7.79545280675624	9.04686862007073	7.05158271129741	7.57051449524883	5.99960565673226	8.21845807453763	9.84481276607875	8.93304604334412	7.31131737382036	7.10566104518147	7.14643096459562	8.40709264549415	5.52218315320866	7.59068953409152	7.49517143866282	7.91520304832912	7.23146497982232	8.31744990982934	8.3560952165287	7.34353284467243	6.73584812334756	7.96302924367811	8.42805956462932	5.14711745387047	7.70437410305417	6.45212413054271	8.19301044339314
ARF5	8.46283303807079	7.97079093898737	7.84004506766196	8.67494039018432	8.47661911234079	8.50282188384577	8.9616881650374	8.68892398194476	8.21920217364531	9.49146467366193	8.73423121770433	9.233	8.55257077702296	8.45461195140206	7.53618950837658	8.11302803627932	8.86344999404988	9.31299106470211	8.58619878643289	8.26375091319383	7.88848682044652	7.96623314223229	8.27593534346809	8.27743860761053	8.18414970404253	7.9601963656737	8.15914836299458	8.81833630898673	8.12076451911302	8.33713811139907	8.2790993775672	8.9305149919868	7.96490440668037	8.88955987643152	8.47574705087657	8.63252520978622	8.19113631005239	7.93638814599623	8.20067012642177	8.07802954454906	8.5300365457112	7.97184463103172	8.48035966123737	8.18930930844853	8.72996401074379	8.85292012851562	9.44732752738935	8.82793365062111
SARM1	6.93758409311091	6.52704168829216	6.74015751480652	6.67333041298138	7.50559241847517	7.0168243509315	7.46258512086786	6.31364438012777	6.4879970671544	6.57843675498409	7.34215221936776	7.23563373789028	6.47971787246588	6.15657872785506	6.6161790115548	7.30885397447576	6.67913416773847	6.91229999901152	7.00644154018991	6.62557558701341	6.76891074534029	6.7931598912368	7.6483391307004	7.41142424067489	6.79506486670185	7.3879370849644	6.80020811424285	7.13052396994095	7.17363854751562	6.86389865283947	6.83663762684682	6.95012430504928	5.91544050377711	7.10865573492629	7.34402002850161	6.93889035404391	7.54532720161098	7.29474114494767	7.04088215699198	6.56433331293365	6.75048532399099	7.17080366050915	6.41711901357211	6.76681574716016	7.48803484445838	6.92033134109572	6.65820690648855	6.19987394345914
POLDIP2	7.38625177824996	7.09421078547997	7.62448044248216	7.61631686478078	7.59460390537948	7.6637051455062	8.08075193017503	7.91491730494994	7.3228518539797	7.85018788576123	7.3086555863204	7.8667981220806	7.70459707174765	7.22093619567294	6.55148694841681	7.78158885450656	7.35841862796767	7.42015210044632	7.89104398788158	7.58834864160142	7.97344589745375	7.57617537591724	7.92742393915836	8.11594322934236	8.03278102323173	7.64805652236838	7.74801358795518	7.68566024949308	7.6337017539876	7.16054891860966	7.93782488199699	7.76516795299113	7.78254592069455	7.61755724118892	7.35156490888636	7.75402912039739	7.38517399910633	7.66351001091035	7.25357625692722	7.45537905634321	7.23431088297167	8.23787035331979	7.81886126181322	7.39408282882625	7.15446310755016	8.10396484897268	7.97217114111159	7.66891323434912
PLXND1	7.79803616863628	7.23220146229858	8.11712369193589	7.42088761380734	8.23599289987533	8.34721139295649	8.60246311758627	8.70002092471989	7.65839495127304	8.31772070973976	8.84596609076161	7.82911072568175	8.00906398140797	7.36884405861958	8.17754478966438	8.47857691056522	8.29013150658314	8.09801429132686	8.10918178755648	7.33566459924242	8.60304484597596	7.76160514067872	8.23641060604493	8.23446726501155	7.7259975380425	7.83499498299632	8.59115825571417	7.75922296737288	7.35230946631849	8.50350757066086	7.90807682688379	8.64230739024391	8.01169116414234	7.86966240537614	7.67507326002501	8.44506087244876	7.56584653841016	7.86664095792508	7.62195502523497	7.58675225855362	8.08065474742708	7.18791293193538	8.35716427099518	8.41619194813464	8.11124463854666	7.92745947580199	8.78454750268926	8.87276197573464
AK2	8.85399181412305	8.55371537312326	8.84103840511734	8.62562048280442	8.47035743540225	8.96179843625104	9.06578745213452	9.39034052533535	8.68461196917153	8.77234994699383	8.58908703592175	8.59850111354953	8.65205623137533	8.58833277832513	8.57300984668545	8.70456528819684	8.76440007192549	8.5476924361974	9.17141887311945	8.9772212068226	8.92688658036995	8.82782182193704	9.34995570037333	9.0226193115876	9.1982754405156	9.00084596898165	8.65205623137533	9.57229292623817	9.04602914568007	8.22523843481996	9.19863372033391	9.1749253359197	8.72624067629142	8.8380984643168	8.60580311891143	8.88326132601574	8.65335941484558	8.59954443842244	8.84251281259918	8.57090393647583	8.79660378137569	9.53507395295429	9.21419335099434	8.53480182704604	8.61673926514218	8.83595485563854	8.84810336320274	9.30896975863375
CD38	4.1420417768544	3.88957751531748	3.18320685144231	3.62407	4.75551865476928	4.64323805443718	2.67930265527504	5.24322827908195	3.87024140397312	0.223502011695285	4.39205400106989	3.68125768912463	5.41933733189555	2.62023427439095	5.23496245763109	1.3194438362964	3.52062772764808	4.5669098547263	6.40547085286408	2.99253707627922	3.77073986995752	4.9177858835717	6.20869798980482	4.79821690154724	0.223502011695285	4.73122599303813	5.20354865557672	5.49194051445494	3.84269397967718	3.82839567061552	5.2028139979574	5.99620930692028	3.58609068165253	1.29643269587902	3.39342606225932	4.75563853713381	0.735423514879063	3.99477036897384	4.12823528520458	5.06893068296044	6.26894897803464	3.82808802280671	5.52229199064187	5.24655123120358	4.36391826149908	0.735423514879063	4.32396181072025	3.73835308280537
FKBP4	7.87551565602816	7.91389703835323	8.08022249846347	6.84124435989096	8.08484658696588	7.23036430416268	8.05125861887542	7.45522548301884	7.12743174056403	7.76169795253198	7.33687942640515	7.67426117293686	7.13658683281772	7.25053748788288	7.33958000379415	7.1472775475083	7.53408388905365	7.87597806941202	8.30406028649223	7.94599347722319	8.12148301070354	7.87214566679658	8.29231841424521	8.40984028854833	8.16168111477491	7.9410552208837	7.8180799734815	6.98642658062732	7.39732215261532	7.42365638891629	8.54780078523011	7.44908283323679	7.00275241666444	7.61766725560388	7.80934999180248	8.05430368169432	7.64176316843108	7.40846851913571	7.42033620804007	7.87294560352289	7.71197464645443	8.67190327328994	8.00432739705424	6.91932363388314	7.27091139020683	7.35009763990205	7.68450669947659	8.32970728967809
RBM6	9.57950610295894	8.82213414166343	9.56520364855138	9.81122781326589	8.97980647963966	9.03899523634692	8.82289238032157	9.02701485431725	9.47300914558223	9.15000788984895	9.39407370988099	9.01154578316411	9.85024122949395	9.34202329765814	9.70050981198081	9.52007941001671	9.18486097309375	9.12553759949192	8.8203728177163	9.17073008719246	8.79533072279681	9.35018955028491	8.78837227846815	9.24592803157849	9.45985528471272	9.30894128701693	8.98927338193214	8.75379591918242	9.3466954158395	9.67860033839686	8.63988187087871	9.32663217983814	8.91796615055441	9.65374181244032	9.22942920217274	8.8831587629221	9.84719769079494	9.59814475782468	9.12625562579963	9.41126340056264	9.0168028208485	8.70426672132205	8.87523097043269	9.38878510823672	9.3011902498475	8.89359054017592	9.2827810753181	9.13181682219323
CAMKK1	4.15261214220194	3.6992532503143	4.49672938713319	4.66784124700321	5.93478630589572	5.23915009779793	5.6958663018787	4.05449315450702	3.88035447135651	5.72833742498662	5.30617018219999	6.2533421388173	5.51835091730755	4.83577414731453	4.38734345349377	4.20773089700922	5.84826641874676	5.34602188876806	3.24508372615873	4.65993445100104	5.09689807191364	3.56718679761437	2.83497416195471	5.18937058156607	4.87294818519413	4.78856067797324	3.71649325768166	5.33217413196136	6.17227092409055	4.73984456110903	3.66320627139476	4.59144169380636	4.77614015069521	5.85398901966005	3.8036797763868	4.19515456080875	2.73026980486845	4.95629031310819	4.37681178922901	5.70985973266837	4.20173345462762	4.7253046530897	2.76384627261554	4.98413869604733	5.99456246727728	4.63181715211388	5.98977461289974	5.41687095387993
RECQL	9.17188918127954	9.48586673389757	9.28661695042461	9.35680431302699	8.22915420457552	9.0585014679013	8.82507435943845	9.72963825947272	9.48387378581969	9.32817961197378	9.16673925960172	9.36385589460299	9.51470097046336	9.02105834634583	9.39758632986816	9.22096038021131	9.24402062704882	9.35679203203021	9.00374758905837	9.04507134031341	8.9430097525771	9.3585561869572	8.39105906618068	8.48324914653811	9.57059933162231	8.77399781280957	9.4526472089169	9.1991200387456	8.42064860556847	9.46460873098399	9.33718860138345	9.58978498387316	9.00198473707909	9.25388515538558	8.86720740233542	9.41407825070594	8.51380093107032	9.26515681122281	8.90401403414756	9.18680060858674	9.30753242532574	9.14859835223515	9.37606999437848	9.12429380501015	9.37177456929064	9.28222741232299	9.51103185864478	8.89305457527288
HSPB6	9.59163462501446	8.48108402950123	8.00120330857891	7.58223329061721	8.79690525714428	9.00473412723595	10.1496927110184	8.21880743769306	9.16894233020224	9.8985465623917	8.48150795181349	8.47619404627721	10.3806246353744	8.1399423902476	9.3156065919465	9.74647265258606	9.01885877071851	8.90035844278802	7.47080640141423	9.19907035353103	8.38163786875396	9.44266208113463	6.76445587925097	8.8719354961349	9.19105775930139	8.77658735207542	8.20583513152611	6.44229689765962	9.24343493175802	9.68452170060976	7.74334282470786	7.8427137050406	9.19373409407948	8.86976046228835	8.5161956326385	8.42080522415833	8.61364991639394	10.0914024940823	8.6203772231169	9.89457170668814	9.6048703305088	8.41579851014883	7.83475728750753	8.51210211778285	9.20340233782564	8.06990349661123	8.38849541792486	7.54161783755946
NDUFAB1	8.50173952115091	9.07170159728414	8.79781928631536	8.20362502076532	8.46124400338905	7.99226407809771	8.63543889321941	8.87079477126632	8.39100610667838	8.16329277340745	8.85474892960445	8.57936233071864	8.85651502649593	8.61540087189108	8.51313013968321	8.20834670980531	8.41461810212581	7.80243724956084	9.08113976547651	8.55377112088434	8.88721267043585	9.01048902872182	8.86811171844416	8.3694295696627	8.8636912245125	8.68715319569966	8.26397469605208	8.39923484761933	8.34633924671749	8.73361433449015	9.03846638529367	8.60737970511267	8.67687032372901	8.69179134524323	8.2931263957115	8.47759005629352	8.23265262419771	8.50319262600504	8.48539646502524	8.43265054259282	8.33866308437693	9.10188402695345	8.92510034877879	8.42270962177742	8.2809	8.70183092058258	8.61839308867699	9.08100186268765
PDK4	8.8720816903153	9.47955259074508	10.1483735051651	10.2116050201151	9.26695069804659	9.23396083754731	8.77853348281418	8.52983748268658	8.57995216106178	7.0923223371946	8.86693089691754	7.94901203568751	9.51533271570577	9.00803137384624	11.2817700105928	9.30330271052637	8.28346178600621	8.79861948698076	9.72293040824968	8.61816698490626	9.07157894749014	12.0074787204002	9.41189808616724	10.6987310453639	10.5597265996191	9.51854457034312	10.1176301991688	7.72213294393165	10.3224028843462	7.91732125920611	10.5044382837659	10.9672914558888	8.41257095943164	7.80669490102479	8.39374961349447	9.8228875928509	6.74069015311821	8.25476089063442	9.43433183104874	9.49451871358573	8.41786708526278	9.46976729272249	10.4478614102631	10.772372210003	10.1025849510698	10.2942095472956	8.86114594271673	9.5060679287328
SLC22A16	2.22490363423998	1.32100289634838	1.31960785500708	1.32280891879152	1.7205692892655	1.31960785500708	2.61876852965934	2.42560094101833	4.12675	0.907537388400301	0.907537388400301	0.907537388400301	0.907537388400301	0.907537388400301	0.907537388400301	3.37411022670431	0.907537388400301	0.907537388400301	2.15858365643656	0.907537388400301	4.33745346991882	0.907537388400301	0.907537388400301	0.907537388400301	0.907537388400301	2.47139826209752	5.58878818461364	0.907537388400301	2.70927122475336	2.11565969396854	3.04148523052004	4.04395415187205	-0.709657	2.36302067166681	-0.35715	0.890581875323956	0.0733893486384012	0.0733893486384012	1.8312974502701	0.0733893486384012	1.34363940951923	0.0733893486384012	2.82236533706635	3.49460806613283	0.0733893486384012	3.35415752114197	3.90821655612286	4.11937391086259
ZMYND10	2.2298945815005	1.15734896553094	1.77904496195371	1.81256295162964	1.54409108704223	0.950512608339631	1.62323275824148	1.42587477700652	2.54629919353446	4.05085490202421	0.457133576775688	2.91904347711891	0.457133576775688	3.66175083766988	2.12668431782717	1.01503236768973	0.457133576775688	0.457133576775688	2.32318678259515	3.72444748252221	0.457133576775688	1.56193060175948	0.457133576775688	0.457133576775688	0.457133576775688	0.457133576775688	0.457133576775688	2.08491632591979	3.26181583089573	2.33840863478434	1.26550323638283	-0.0706489	2.0475265020836	1.87900454721083	0.120974496395834	1.62367727692185	1.24207241330776	1.24207241330776	4.82360811577935	1.24207241330776	1.24207241330776	1.24207241330776	1.24207241330776	1.24207241330776	1.24207241330776	1.24207241330776	1.24207241330776	1.24207241330776
ABCB5	0.869268275113676	0.693745975445811	0.692342347752381	0.695563113792246	1.70766940938679	0.81003999618601	0.895801888193671	0.692342347752381	0.322892754640191	0.322892754640191	0.322892754640191	0.322892754640191	0.322892754640191	0.322892754640191	3.5187023205563	3.52333477700412	0.322892754640191	0.322892754640191	0.322892754640191	2.88409020378388	1.90779767280214	0.322892754640191	0.322892754640191	0.322892754640191	0.322892754640191	0.322892754640191	0.322892754640191	0.322892754640191	0.182228116721066	1.10553	0.0537552433782085	1.16025163430736	3.2647704088969	0.227337108115505	-0.0901401	1.0553018947365	0.732780548879095	0.732780548879095	0.732780548879095	0.732780548879095	0.732780548879095	0.732780548879095	0.732780548879095	0.732780548879095	2.31130695633316	0.732780548879095	0.732780548879095	0.732780548879095
SLC25A13	6.30298251903241	5.6495107336877	6.53577564737172	6.36644440983673	5.70089282127383	6.5930866183322	5.55054207849023	7.48071903894321	6.40567738902351	5.91475649329516	6.8604810961486	6.2079943529347	7.00019746330162	6.39035549357654	7.38588986314522	6.32094257205841	6.53213496985206	5.98969585290266	5.8599821777997	5.90234504436291	6.32383023199476	6.85972359638124	6.02765783057352	5.75424814319826	6.63002179954636	3.27289938084914	6.97158491111314	6.56617473073965	6.1536431467539	6.24157834878136	5.75385375277227	6.94521027969744	6.69106147762658	6.24018765142095	5.66472855348943	6.44028150820074	5.70838281313064	5.71467460110769	5.83265586684209	5.88456642980905	5.71592787141152	6.27589038834084	7.4578707306935	6.88737859228522	5.52261252951916	6.2217302449018	6.67618338410781	7.40241824817639
CDC27	7.31884931620174	7.25458915286146	7.12716322278933	7.24294685872894	6.08245245023638	6.6107980851701	5.8752551246772	7.79834220369473	7.26397322110153	5.67048258274669	7.35900777902439	7.06101769921364	5.62202852680323	7.49820357502628	7.29212564230749	7.00490382303978	6.98725658677149	6.49185878533905	6.75495384196992	7.01757486816971	7.19618590226696	7.08534574477894	7.0138685971411	6.75468292138122	6.80429223171918	7.1790295685172	7.5325796471856	6.9003266488873	6.63961133447412	6.6667458599899	7.31063145766455	7.47034580328554	6.84347459399739	6.70688006420393	6.79192326129403	6.96080823187852	8.11939202524066	8.22444613807932	7.49408667087832	6.45305546753172	6.45305546753172	6.45305546753172	6.45305546753172	6.45305546753172	6.45305546753172	6.45305546753172	6.45305546753172	6.45305546753172
SLC4A1	1.61734363653219	1.62716353208569	1.49077860504492	1.32569540174994	2.1289301027147	1.50812787389751	2.05298257110268	1.8046807108405	1.20204422174832	1.20204422174832	1.20204422174832	1.20204422174832	5.69767014005842	1.20204422174832	1.20204422174832	4.75848164952434	1.20204422174832	1.20204422174832	1.20204422174832	1.20204422174832	2.1433370719068	1.20204422174832	1.20204422174832	1.20204422174832	1.20204422174832	1.20204422174832	1.20204422174832	1.20204422174832	1.89574440636491	1.75726864102994	1.98387579270341	1.44874957034605	2.57283193853108	1.79506616744098	0.729037175437004	1.26781573729694	0.15146565717232	1.5583405164833	2.08417189083692	0.15146565717232	0.15146565717232	2.72432	5.24032530581765	0.15146565717232	1.06435134385012	1.38795735444822	1.57390851933489	3.99907800899449
CALCR	1.77236504955874	1.89537536256415	1.74363	1.97161183404958	1.79389714748607	2.19088191017848	1.70575970560876	1.70315792407275	4.13133649470749	0.904531206555467	0.904531206555467	0.904531206555467	3.1498030916259	3.28410866528606	0.904531206555467	0.904531206555467	0.904531206555467	4.85888660401783	1.96898507016211	0.904531206555467	0.904531206555467	0.904531206555467	0.904531206555467	0.904531206555467	0.904531206555467	4.35696542851727	2.60578391203011	0.904531206555467	3.39798550622023	0.322459186741345	1.96892167837461	2.02400539181148	2.29157230502781	2.22181517887548	0.504667033013643	1.98741244348187	1.64398011489765	3.18088565296055	3.3140848597157	3.26174753652185	2.15121464615387	0.259920837009828	0.259920837009828	1.33712187497728	2.57245567848859	3.4735441827515	0.259920837009828	0.259920837009828
HCCS	7.82839172307906	7.81383501400847	7.53288215002936	6.92398311258772	6.96775750022996	7.02167811656492	6.47383867740053	7.15465016736646	7.25678349203621	6.83613480257344	7.00232301027186	6.9929281375659	7.19433559589796	6.92635926028297	6.95239262981293	7.29065812367153	6.24379960047654	7.45412864286256	7.21094661715084	7.74638	7.91144720448329	7.07041013443642	7.90814286821703	7.51814034215198	6.86112693658878	7.01934722866205	7.5084177124718	7.64866543579683	7.10440986590628	7.49842599142807	7.75275384218061	7.06191223136901	6.97302614471813	7.00780386121635	7.29517029081927	7.17070096438635	6.89779531119361	7.36819969064008	7.51706622694215	7.62151307019387	7.50026809887418	8.03447392178275	6.98482201870825	6.90347489546607	6.98396124181739	7.31413495271783	6.65247695652121	6.88317846188521
DVL2	6.6637407998439	6.20613142739035	6.85929710402371	6.67630160227899	7.31838052610192	6.90136203751992	7.18067407469523	5.82139797537227	6.35594104370808	7.44210825993281	7.46148409969285	6.73175375494475	6.19650393884085	6.31741817334353	5.63067018053563	6.95631934284815	6.82047512960903	7.01095734116785	6.90158180972497	6.86275396794637	6.91746039140627	6.61297367558057	6.96212298754313	7.02973081402815	6.49394858746938	7.33907015375448	5.84889213736082	6.16441343463033	6.99535848979024	7.14647543216263	6.66921917283878	7.00502198780835	6.15454042067314	6.47183240412467	5.98112497255469	7.2303798974338	7.67086457281867	6.64849751572879	6.97575958426055	6.49629804314601	6.37926567994596	6.80287449905846	6.3108018596699	6.51457875911069	6.78508554074038	6.72511497549977	6.91380440934217	6.22704839500615
UPF1	8.00357919703403	7.80394901304133	8.05730646858269	7.9298400411664	8.58216346840378	8.23251065355357	8.5045891518351	7.66777479676125	7.86948395078817	8.05669879375843	8.32808930335634	8.47348232503439	7.72841298597895	8.08650181823311	7.35564165222718	8.18466585493864	8.0273518923055	8.22149003754254	8.19789790314939	8.04216226955008	8.10706750020705	7.92463997751014	8.36716479807726	8.80044743711746	8.1005573970077	8.3745074826116	7.95580599435436	8.0450922998924	8.12007539123415	8.11742830466594	8.02578169610655	8.36528486960143	8.03486990763347	7.71861595189805	8.53795873761466	7.86099337449139	8.37493933201548	7.9418504357872	8.51939022297524	7.92181515896984	7.75923001383082	8.43443521643163	7.85591621916091	7.94374947734893	7.74069270545702	7.84935665515513	8.30579887164264	8.56116775934889
SKAP2	6.1667989980958	7.97925238435015	6.07344214902789	5.30471782774663	6.19510367698402	6.5271569069018	6.56296536813934	7.82151620849579	7.36702819534658	6.84126625998263	5.83414503083765	5.54549498781815	6.29516691423767	7.0473809394248	8.33296290556352	6.6234338254474	4.73069518209746	5.68729430262276	6.58102977500434	6.2498674053238	7.57187528102892	7.48212058732653	5.46145571896433	6.58088552485468	6.42989726286315	6.29211001610305	7.42069554202669	6.99564670424042	4.99872885475669	7.01649677493487	7.08485531662954	7.08943733458005	5.53089256259486	6.56494012226779	6.49980844822198	7.77694555408312	5.84884170597523	5.68461572898959	7.38068191529268	6.72504076852139	6.96283226187157	5.07055165439922	7.94940843596602	7.4721710653399	5.67107047468133	6.38738864104102	6.86770983261029	6.94221096016661
SLC25A5	9.51212118987177	9.72024696669003	10.0097089592017	9.86074573877742	9.64793896167599	10.0080303546307	10.2132079571799	10.8218639425212	9.30873015117683	10.2870806020016	9.49993469770432	9.81309715051678	9.53607071050064	10.0473410700587	9.71815117615921	9.96523754779962	9.33524735555246	10.2883259476507	10.1565853440584	10.3810258396834	10.5936911724165	10.4949195207119	10.0450587817577	10.1261440765313	10.5241632799544	9.67320784105724	10.0959392847511	9.53214052556583	9.28073325249298	9.86981124179253	10.1712633453156	10.8403220250861	9.84008831120386	9.97156163475304	9.98909759191454	10.070685327809	9.35393771541331	9.61968404686639	9.85236516149741	9.82294078143616	10.0653621726715	10.3623615774019	10.3936188471958	9.78334154587953	9.71909194873573	10.0106275000002	10.3020518354936	10.7145058001487
POLR2J	6.37168131450256	6.56994625310775	5.73367464489938	6.31906633211573	7.07675765489604	5.16484491275236	7.43189264651853	6.22370941835699	6.68592724915656	5.89775133652415	5.74043774558331	5.19814191990126	6.91045757820577	6.42103390662042	5.72358304155492	6.32967652821953	6.94849196766213	6.24448055940573	6.23958755367187	5.97906222766604	7.05714287055493	6.84491812693189	6.62727499445722	5.59424189167753	6.9998386888639	7.21892768355699	6.67884782243283	5.70552315690883	5.19871584814414	7.00192088067419	6.31088852308248	7.03991	6.16610652643645	6.7692579011959	5.84904394612992	6.7226412845064	5.11576415803714	5.76541472849851	6.37125709742172	6.6275307134144	5.63324959570709	7.01158254479003	6.95336593021063	6.07219996849386	5.97150156720458	6.17288739625311	7.27526664742186	7.13738226429526
DHX33	7.08347547813676	7.25607394777668	7.39162448250884	7.14309887033098	7.54384057659784	7.25840957891236	7.80097450667566	7.5367423410908	6.88757671793273	6.77080036079183	7.3194528833114	7.43962071889085	7.61850681498283	7.46531462357218	7.17102	7.15354426391862	7.41410074407409	6.77944067313405	7.17648584393356	7.58934701142975	7.58563691810657	7.72631639496495	7.19297762741814	7.92441065883321	8.07521970325901	7.51250725999382	7.72810340888306	7.23788208563938	7.02342485626217	7.25095526835436	7.45936841887837	7.53709763120244	7.27135844300998	7.72199776428515	7.33061927796386	7.57730385400492	7.55818785925691	7.05201309352994	7.11049563413393	7.1457024023187	7.27579317199554	7.72939933236699	7.66589650427736	7.08153012488725	7.30276965351984	7.37005778328074	7.36031	7.97207924495897
MEOX1	4.78753548354157	3.78188678359821	4.69937764511415	4.72442409990477	3.07991891524465	5.66313008185725	2.84124463972315	3.80880050974041	6.43418640029296	5.45558675844603	6.46052506071149	5.28397424536117	7.69369654989934	5.62512237722706	7.52201444084744	6.90217369209051	6.67837769922444	5.78982394016904	1.31944429844242	1.31944429844242	1.31944429844242	1.31944429844242	1.31944429844242	1.31944429844242	1.31944429844242	4.67039972289013	1.31944429844242	2.97824965729534	1.32340912902934	3.39609840245299	0.888588390429795	6.26394377380402	5.20922159117312	4.13136123053959	5.95237404888776	5.85870454505284	5.65319769236003	3.60305443081127	7.18426836999087	5.4898323955092	6.0092432684326	2.21536566064434	3.86811947615698	5.44943782663638	4.03564840437911	-1.38089	4.46353980611669	3.28162918499485
THSD7A	4.79566955890134	3.64424645981666	4.74947681861971	4.61855373940071	2.84181887376687	4.54196659196714	3.08406907930757	5.01521914175263	5.64528291323253	4.51145498688361	6.05594698375076	4.59713087846871	5.7349189874573	5.8879722986444	7.37108338158706	5.03887639211339	5.90860231018482	5.26824604907375	3.3488282737107	2.71407433712895	3.92225848658115	3.33574641181629	2.22664885956945	3.62110065476375	-0.241728	-0.241728	3.74886582752095	3.99156160290078	1.48442258033441	2.36994545507965	2.07898666539103	6.61564576120093	5.25120475455609	4.17512343760638	4.78618783805972	6.18340317368247	5.62744936017248	3.87950414272158	5.05560180692081	1.1723018601001	4.62253320107759	3.41746814820822	5.24163624692761	5.75253525588397	3.73706513796065	1.1723018601001	3.48094180282254	6.39376485804929
LIG3	7.29075083317485	7.14034964902101	6.35627972920862	7.0576529700524	7.10338874005333	7.2061923502814	6.94664835382443	7.13470285620215	6.96844239048323	7.03406757837646	7.05948381022645	6.4308710272456	7.13523946449079	6.88109107371075	6.93735971220386	6.79807267060969	7.35679791914022	6.59346230123899	6.85361251794441	7.31094545097978	7.04895779660923	7.35951103898334	7.09315593019592	7.39106271001861	7.55884456667696	6.78361216896261	7.49367397956237	6.87827674576944	7.33913262761573	6.84349521594926	7.10505431533264	6.27433815531603	7.13421432508358	7.14196511887972	6.96290482451042	7.41905267665322	7.05108228043807	7.23852160206138	7.23661971465555	6.32663183634767	6.7566597351723	7.35670824212683	7.11326481641674	6.81863833043699	6.8693450354967	6.87109872234606	7.22633454204088	7.43801637513151
RPAP3	7.11502318949129	7.60933511435265	7.1125722270025	7.22551	6.3646829869098	6.97602496295749	6.55908438293293	7.17390580264631	7.35325414694302	6.87710228382889	6.65249111404332	6.54881172475708	7.28954564674362	6.9680827485782	6.95185641083194	7.29444629409458	6.99000963727311	6.14966820856146	6.85495711649907	7.49530064018514	7.11747090278478	7.38938844412598	6.87930360566495	6.977	7.41872698852404	7.51312568484675	7.04450143002584	7.03407754608843	7.1573180612596	7.08145414665363	7.1066571256831	6.83255864647285	7.53719507826303	6.77633912098256	6.80514492411352	6.95843002229729	6.74208457076813	6.86139381453183	6.72826985251999	7.1633485233951	7.29237987056846	7.38248246584242	7.04771023837642	6.89050787762457	7.03020217824564	7.10251887265341	7.3254042759944	6.8038616739394
ACSM3	4.03655003008478	4.50877347012773	3.19490207294199	3.35822969059565	4.05101894473118	3.96530942410579	3.82585096794586	4.96710074716288	4.62008103396839	4.52519387250085	3.53350687675847	4.19822314821405	2.22554439285134	0.274362480498387	4.0177598639842	3.45729107527195	3.45945598819334	3.26059622440713	4.81775671512354	4.10767101633897	4.71347073993767	4.77668803385966	4.9161219710512	5.02454064179757	4.68047299791309	3.88591659054611	4.39291225967733	4.50770697777955	2.72893283262399	3.43365351881266	5.26913796965392	5.10904825826058	3.08284494483099	4.32462795922931	4.85098508806768	2.8760838668078	2.73288737952422	3.77069787537604	2.73639190650781	4.52347020203683	3.6300612870933	4.9463976439452	4.08969297298382	4.19695308374909	4.68843556388774	4.99702102873851	3.61370107464652	3.86687162706808
CIAPIN1	6.60372724464901	6.42564490435796	6.86668556411456	6.44211443920712	6.99470097668865	6.3211622445902	7.39891759070974	7.0779040952442	6.13916278586367	6.72597356247187	6.39762572560066	6.9963509469557	6.41190676277985	6.43900017200104	6.44211917426425	6.8651592183407	7.07275660937516	6.51589239157863	6.82015214159392	6.37025791972707	6.66205955807854	6.81558282126565	7.4834239815845	7.08054089434884	7.16335067424684	6.59963175646488	7.4093318489868	6.99342261034411	6.56386743768325	6.35509623313902	7.32285059473823	7.06010678932874	6.55788580885047	7.02757350211038	6.86313648356168	6.42637776882626	6.30265101338126	6.56811387475691	6.64688763676357	6.19820750818462	6.42173349007071	7.45460080870723	7.12461876447712	6.64347053828962	6.63615234923539	7.17996373651756	7.08182373689436	6.9748794681944
SPPL2B	5.12861581967763	3.69473168671404	5.14476372389541	5.49017828729117	5.2525270292826	5.11988922551058	6.68735932716678	4.20098421065321	5.35147122597606	5.83212595272678	4.5534995432433	5.63539887466009	4.80154144692226	5.34851829766486	5.71171919922403	5.20966766378993	4.38029946274188	5.92406240586612	5.74734614046512	4.57085659871272	4.53857433771945	0.912259608559394	5.73452909154938	5.84566312500214	5.42606209250082	5.19705984602216	4.23256325812105	6.28623375134377	5.83995411521569	5.17503290699738	4.75421896375089	4.48805294108123	4.64921528878689	6.51703059081165	4.12552301485846	4.93532919129182	4.97725986139939	4.62941758826514	4.44367293534118	4.10318552242805	4.09804032966217	5.30443767689964	4.96277354760389	5.43017492422734	5.29662407058353	6.24937889609587	6.6337105940016	4.81293809001053
COPZ2	7.21423680193672	7.74239268924602	6.85237015403298	7.58140210092375	6.96601	7.8079460623319	7.79736461850572	7.85195089277075	8.44269038934693	8.44333982312598	7.79062139569425	7.73706817051019	6.72876420306501	8.14349576868684	7.09132273460677	7.59628725562738	8.02446632464475	7.79658018317046	7.14827042760048	7.77524152860064	7.18660147048834	6.6726018634495	6.77676576738611	7.37099948145346	6.66289512689383	7.28769910051782	7.20522968053351	7.50524984342338	6.23124097108254	7.75732850128713	7.38339912910762	8.10398022126392	7.78372238680327	7.6340856243691	6.81293577693065	8.06057686557216	7.87332756255608	7.61049390928447	7.91091731200747	7.17529725260065	7.33550753690495	7.27180311482238	6.72861682498109	7.4413821022698	8.02467210093899	8.15778594124314	7.90692885652991	6.26850940288607
PRKAR2B	5.00153158852555	5.94898985107426	4.73467619552961	4.35450163050089	4.46247832179831	4.86810077957736	4.22189895583194	4.41801213432579	4.62251799077299	4.61925004746894	4.38733660908922	5.60548645086488	5.44818610858517	5.21839250048778	8.1213903062118	6.02076235860326	5.40278692356346	3.75773700150528	3.98076101786822	4.26522621978329	4.64004487387436	4.81785549848017	4.36695511877736	4.26522621978329	3.70135583235018	4.47406793992199	3.93941770289323	3.28767387984552	4.62028571469496	4.40070571051902	3.60412237367337	5.53147458586138	5.73158541646645	5.03936889780632	4.97501382321791	4.22758659834422	4.26396919817466	4.26396919817466	4.26396919817466	4.26396919817466	4.26396919817466	6.61510705540889	4.26396919817466	6.47729892831835	4.26396919817466	4.26396919817466	5.03517377176745	4.26396919817466
MSL3	8.10851754019487	7.76129990536429	7.88553399135579	8.0697326248596	8.3532549667935	7.55062416238011	7.82252559828606	8.63608214779413	8.15576784291652	7.78173489253067	7.92843130419342	7.11936798331707	7.82034959662147	7.14696451242001	8.13469571538578	8.28612092197736	8.20424420121315	7.28551004679122	8.15280479245228	7.9418638231217	8.43716884328374	8.45026274800787	8.57316041261319	7.94669198246839	8.36815761240721	8.47231636343208	8.26215656755682	8.12284201601545	7.76748682120015	8.4760806709942	8.27999060729725	8.04511186078606	8.10850783798956	8.21963716676199	7.43543234912322	7.8737198797783	8.01600080102221	8.08008965555589	7.48700790166993	7.43512609453335	7.39542607994982	8.23707577916343	8.83008087761664	7.82616803089765	7.94097407410821	8.17338947298913	8.39987740301104	8.62693430393678
CREBBP	9.18682524464836	8.76120619649132	8.94271453753492	9.26784634649044	9.5693237608637	8.72444567569257	9.08018771991695	8.26541894728734	9.0166976002944	9.61344914511533	8.92731400732404	9.01728067176173	9.32947229101621	9.01405378165555	8.78053176453554	9.04675272423635	9.17640866351418	8.88376256812198	9.06007232884779	8.67925667105845	8.92796338475246	8.82145075183494	8.94505295686564	9.49600844783042	9.03070815511939	9.24838862566043	8.2674876014258	8.56178608346727	8.60710536891718	9.06313806485875	8.50215161613099	8.65269415060595	9.15151084207515	9.41785162219476	9.52561556567609	8.7562606920656	9.39323729977979	9.21204242845243	9.27402218816662	9.38060352794684	9.15194170958653	8.76308151790741	8.72197631787424	9.03074474734107	9.48771144515409	8.55601520036534	8.45687767066222	8.35888838417215
MPO	2.20460446427659	2.2996	2.00349041910068	1.88832253675096	3.0144020476765	2.34607348179936	3.41572047261864	2.84828973078791	4.11693784310476	4.31117091244629	0.755235848915031	4.48539443991543	2.47389167841224	0.755235848915031	2.47053116448732	0.755235848915031	0.755235848915031	0.755235848915031	0.755235848915031	2.37721880087503	3.42709628769776	3.76579736180638	3.19981196824835	1.48527621330661	4.01397244635504	3.98494555445573	0.755235848915031	3.83608480220113	2.28435402520642	3.14191627651526	2.61284033130238	3.47833361937326	3.13190906469074	1.64763844508689	2.55536837318495	1.01133603563415	2.97620007371128	-0.176755	3.11364470742775	3.44754415243611	4.04993971526724	-0.176755	3.05100088431117	3.83810974813845	2.68497142816704	2.03149	2.65306411029604	2.38012097929334
WDR54	4.84838305983939	5.45440630459598	5.29470822479699	5.3540203581957	6.3554340376238	6.03088802988698	6.99499208232636	6.15013180649025	6.18917568253567	5.47672792300256	5.69506712364477	4.71755665934713	6.01416328232055	2.1399195630442	5.81564089987292	4.11491638054911	5.70740023905513	6.23415709226559	7.23760201688682	6.5630538631935	6.61986280059002	4.37079467238807	6.71557392295287	6.60730595157232	5.61579422139111	5.99599681328531	6.35654036444212	7.31984325019277	6.20121295508534	4.56298028428692	6.87821887407206	6.8533787751204	5.04002738162381	4.98275657906371	5.53061971425576	6.41871517608457	4.32509807261012	4.81412338464795	5.05286837427208	4.98818723972398	5.17122992702588	6.32781335958533	6.60295872740148	5.92690964515632	6.12628766719347	6.51451910205867	7.19596900385513	6.83134052968919
CROT	7.24600838099756	7.67934040620907	7.87697547451821	7.54289263005194	6.6315766253312	7.12383594581375	7.31264096189625	7.24859309770134	7.48010879585946	7.63599801141258	7.28314518210288	7.61846139111704	7.53855	7.57929914760735	7.40496530333207	7.22244536685919	7.45809808219247	6.97188679382003	6.38931627833086	7.45739492822981	7.20971887313471	7.72431454445647	7.38049714473372	6.91537283812305	8.08187363553009	6.96487879448705	7.60388887115733	6.96941955540771	7.30997605159189	7.37287760161592	7.36492730966378	7.55671435298363	7.74500778080651	7.52648340690476	6.80136668154207	7.02664660137695	8.00399315509641	7.70094706873884	7.43549044772212	6.9279154523602	6.90504156732166	7.75433141046856	6.94659633314778	7.19291029780875	7.59154104342628	7.65381690767284	7.13712675177495	6.81551644469862
ABCB4	4.67836241455749	6.82392118744392	6.21137281617578	6.69392962811862	6.14124515442794	5.48980663454565	5.30268389810013	4.63950693902919	5.26445723511871	5.98927598969585	5.68388394236313	4.7957216251798	7.0596489737139	5.70229427105652	6.02020862868206	5.35279394503388	6.61591499500242	6.34533670944815	6.45701250518332	5.9907871472621	5.56379583664713	5.59610293792389	5.30853721701588	4.65415777744588	4.19118785669584	5.97360206969445	6.08768461648617	6.21295125294164	6.62048266268635	6.40979097524193	5.87316658663359	4.76626158335755	6.67310973511412	6.00930230925625	5.72075385296784	3.74960383887397	6.98845948497599	6.57513860920621	5.93796772890745	6.19876084809953	6.55252267858769	5.79113394229651	3.49098361237749	6.11713489481858	5.66296943015639	5.42352790566021	4.89313122564678	5.15084330440704
RHBDD2	6.95787152441223	6.48760779047692	6.67508802177109	6.71983048389715	7.68122238196884	7.87011086901432	7.73589337923672	7.2295341452886	7.20624	7.64619954237936	7.08601891517735	7.70931184825046	7.25262062592027	6.52896396089333	6.41823340079939	7.39911451491821	7.73540526752688	7.97743765521535	7.0713238194357	7.68981181784298	7.00484933476595	5.83141082555533	7.24570868128443	7.0713238194357	7.01430731459255	6.45879396490124	7.23268989193927	7.61845268179325	7.77130430293577	7.22003067962159	6.71700916743659	6.94324796732051	7.44429705184672	7.30841918644553	7.2134565113643	6.65377871087937	7.36559532161679	6.84601022673311	7.03911765936176	6.96213806101014	7.04074912319396	6.8537310842437	7.35736919284951	7.91031921134776	6.91756726328449	7.39408244374865	7.32933854297511	7.17701057420108
SOX8	6.09664573075896	5.77162922130252	6.79378900148668	7.14771009367782	7.10830584518561	5.63940354727108	7.46602485531654	5.23210023045822	6.93562052587813	7.49693137058373	6.75455546532191	7.64959767846478	6.47319741237061	5.37036665180923	5.62011822057754	6.62799204318056	6.44948161487414	7.30755610987684	6.47097316331004	6.92032697304216	5.05530829378798	5.1930810459907	6.97419389586276	6.95981586690664	4.4571681747417	6.19696918574187	6.07148299402023	6.82173599425507	4.59580001674948	6.92860451375258	6.3027642623405	5.74980617178909	7.33614697654949	6.88540408218389	7.03575393640367	6.41746661988108	7.17987133541252	6.88256587131295	6.39784869284545	6.74599515081793	6.94244547332386	6.10487088327387	5.7754712865631	8.01784476203417	6.90216381702141	4.92320717341737	5.75315620579514	5.43168555469368
IBTK	8.72033084790011	8.84321988506795	8.78056485851037	8.73990267936537	7.91780767756338	8.72703389410849	8.36045833345355	9.23767837129087	8.5515389806514	8.35485225002208	8.81017272271241	8.56143899771998	8.64169524317252	8.77185363824173	8.89591119736028	8.90444138496173	8.84878193595992	8.67495665021162	8.35979618492627	8.49905689351361	9.10523288563516	8.86266796101621	8.35290306651649	8.66009031113947	8.73907009036449	8.63768032269771	9.44703249333528	8.24531709184784	8.89950978208222	8.60011974772722	8.48439497656787	9.03631460588004	8.24879212826706	8.47972185447175	8.49826442643013	9.15838862802154	8.46524978520471	8.61236596564521	8.29420888252612	8.97737424632537	8.3162576761271	8.68343251073259	8.86245594945535	8.82282520043992	8.84683601838997	8.82144010519672	8.92553651922169	8.54404351601044
ZNF195	6.83258608635844	7.01638743196664	6.81667397468818	6.66555848374558	6.17009029602596	6.76923381044843	6.79310392659002	7.1689143302343	7.01938021993371	6.74370549964268	6.65245999540986	6.34383914939473	6.42718292671263	6.59330382364138	6.98378603297593	7.04730240607403	7.1992999977827	6.13911150553322	6.62762098874856	6.96452954065017	7.01248452315815	6.75974123208217	7.02519577863256	6.62387381576417	7.09960823070026	6.9784556217614	7.11659519935068	6.48514367193697	7.22085142917418	6.63756675508714	6.95230335373983	7.09906165602532	6.76403684789081	6.43682431382879	7.02819622277755	6.27531251991954	6.69399296694165	6.55646952008928	6.71918724644583	6.90629596512101	6.83673098510195	7.16857459766673	6.99498206733982	6.58674048843673	6.8110899276106	7.05099125296766	6.4994509546164	6.58731078690195
MYCBP2	9.1761647478695	9.32302788159395	9.29263635560312	8.97649152157575	8.78675750856114	9.32640615744775	8.41796410435816	9.27680752933298	8.90890429139144	8.95030093961627	8.95187888986838	8.58929821916296	9.5972725390907	9.21631382322689	9.74040646862513	9.24317099790661	8.96183289534757	9.31684032762083	9.26964162091346	8.82477794995101	8.85441748463081	9.41660830856024	8.69526099286986	9.01983926939272	9.14715623162239	8.90080119387462	8.97759578786592	9.15045423992707	9.59135670844312	9.24387113807697	8.83089129515226	9.30064747694729	8.74380482157066	9.0481222432271	9.0481222432271	8.91155196421415	9.48219621535676	9.18101420140079	9.65874829363399	9.16828653292977	8.88640601783052	8.87659633372628	9.27552215075171	9.29349910415121	8.94401125985815	8.80480434151198	8.74883803570185	8.63175796892746
FBXL3	9.46871941082497	9.0446022630961	9.30304199780102	9.7595365992252	8.00741959907332	8.96159771970654	7.89320846765682	8.66031055054396	9.39111641258468	8.17825364238624	9.38655307161844	9.6298645798764	8.55360226919764	9.81976261934562	8.78394909206593	9.61699247709857	9.38231482499686	8.81854819591058	9.15421485090585	7.96138139744879	9.39896198606663	8.29892851631638	8.90020972983086	9.10648433956476	7.89258994765672	8.82173	8.30556803841072	8.54361912928797	9.44680520832435	8.5528356190194	8.84045182636825	8.88371609564853	8.87355181908799	8.6609931247047	8.9646457519059	8.84595903567514	9.15046167727453	9.33112340035544	9.44362687678339	9.74150549602223	9.09612264503956	8.98130244175845	7.78565941717553	9.13566360347509	9.00831978499808	8.82867239524736	8.0662178887218	7.87627412998858
ITGAL	3.91261930402045	2.29973208935511	4.21237980130558	2.98414905209104	6.19285071767339	4.93297268674624	5.72302392540499	5.47780328916621	4.55147022038501	4.93184399047597	5.49479906695036	4.83387263132563	4.98937560240978	5.02257618274473	5.89646145055515	6.11431337933366	4.51665138850799	4.60817841313767	3.37704611280868	2.03697945018182	4.8093431885323	5.14451042275259	1.83925629042721	3.67986171891045	5.1742466537151	5.57984765646073	0.794983309888866	5.05144717463773	3.95818218053787	4.30611607448488	5.05910403196907	6.67663756339133	3.27192196600431	4.04747094988771	3.58214209061528	4.63272555683154	4.23966133262743	5.17682669785987	4.33946291770006	4.79695203483318	5.1768266950684	0.296842958693787	5.82649345257817	5.21544733354363	4.06598756559947	4.51125925620676	4.73690709404766	4.95578620504311
PDK2	6.7744349038561	6.90678434297576	6.74583312545209	6.76291551370918	7.67961	6.93459021365077	7.45674118223976	5.70738614154855	6.54535705499841	7.50659854814289	7.31641334085149	7.31454547194196	7.46783451676768	6.56095512979832	6.29058981456226	7.32001137126765	7.02070504317677	6.66679154012774	6.74576251791672	6.83465686425079	6.37083214828643	6.1556516779651	6.79622773465015	7.39003783146206	6.7571109444545	7.39749243602615	6.33799183583649	6.69534966724421	6.11713858630225	7.42966293530152	7.37784173688711	6.10691215800906	6.7702677345992	7.60626523304901	7.20603883195837	6.00919480104289	7.26084922060454	7.69180643261512	6.92260134692048	6.27824459833344	6.85095769477324	7.24836617250727	5.83861795746989	6.41037076135405	7.31409878525485	7.03645806800929	6.62529134196223	6.75024065201769
ITGA3	9.01690036795233	8.77072741051882	9.70872252449385	8.50135619485022	9.05084975023117	9.62065368933369	10.1043689955117	8.51789463038491	8.80113108760223	9.48722274264372	9.57641092119071	8.84093148294386	8.98716820188041	9.28413190491801	7.75494790967541	9.22712738245259	8.90480007093427	8.79429542073798	9.62581148379341	9.41063941888906	9.05401417099753	9.00858297658609	8.77492076212917	9.82340259319116	10.0272811660754	9.31066368138546	9.57347165980476	8.99579265669404	7.35293767032175	9.59016127951606	8.90870964571485	9.50741916422618	9.49639385172255	9.40715325620279	9.49154502870405	8.96280183284548	9.81162	9.5174124309724	9.07853957468243	8.3733404206446	8.56918281608362	9.7942736230636	8.28139831148575	8.92865297470355	9.2181240129016	9.67877087495783	9.9879196130656	8.68957831016663
ZFX	8.24903173938614	8.29671001293907	8.63510674482135	8.36712376354773	7.80702156513923	8.24269236290791	7.65149448726311	7.97043335257839	8.42932458900404	8.50814573430436	8.50000143452802	8.64376258093862	8.20239663634193	8.66246979601206	7.93556239947438	8.09018490822346	8.25359037423588	7.81570151640807	7.77291495232777	7.60025972056251	7.92718	8.23088642753041	7.96837884446974	7.78278497874443	8.6156320073401	8.07202584872964	7.92248330446155	8.59158012278491	8.39770451233768	8.41766201714657	8.14391852692487	7.82213904670189	8.09970742574108	8.20080294068981	8.45764677972414	7.66870740118098	8.24163133903009	8.03746846349805	8.08081206592629	8.50856656903597	7.84190174997242	8.04512265103425	7.65559948525908	7.59301528732192	8.52152569768324	8.75408561723018	8.0989779630092	8.28182352146693
LAMP2	10.0326	9.79479989233237	9.91889952531226	10.0428267662206	9.42052455855436	9.44001074040591	9.10236707958644	10.4230080335126	9.94176302288482	9.07771694161515	9.82117684302145	9.81107512133845	10.1601280427636	9.97228212490214	10.6008022198395	9.82344121825519	9.94807773228177	9.41696329335152	9.51149411106243	9.62479476295978	9.83175939238123	10.0173043786019	9.52376645381631	9.57719185840902	9.71250882351894	9.36271406745741	10.1577176348112	9.9354836159813	9.06862986871927	9.92080242578278	9.96264596588291	10.4779719122957	9.82399880911045	9.67624189172919	9.64138970164354	9.79114063823472	9.18566537043275	9.70227181434404	9.60183817556793	9.95421309560362	9.72601959627175	9.38210962538192	9.90026332059813	10.3836292386934	9.87648946171076	9.88990967120344	10.1884642478703	9.65076536175365
ITGA2B	1.87836340273478	1.14068	1.60684107023974	2.49656207824128	1.70362847682114	1.6745953154335	1.17484717777961	1.12242462047142	0.854026844003666	0.854026844003666	0.854026844003666	0.854026844003666	0.854026844003666	0.854026844003666	0.854026844003666	0.854026844003666	0.854026844003666	3.70716165611556	4.22878998914608	0.854026844003666	0.854026844003666	0.854026844003666	1.18146587887864	1.59378276991924	0.854026844003666	3.92068253682885	0.854026844003666	4.57358200722874	2.46090995583879	1.48687056524321	0.993800699645099	2.49328828525976	0.135494836222517	1.57572223844959	1.8358791971779	1.63286916724657	1.77125969862351	1.59124150837826	-0.511184	1.05916059091952	2.09412605372182	2.04336473860973	2.37019654148122	2.00319139886322	0.551953636341553	-0.511184	2.96079075745572	3.66121332938018
GDE1	8.35147286503453	8.11524572116795	8.66000006070296	7.98919689743658	8.17842186762868	8.25370750475866	7.53591501715669	8.44426088291389	8.1018778089747	8.41596557969073	8.17820332630042	7.88746233764344	8.95253120198376	7.91843049967267	8.56225467172299	7.87593964616731	7.71214363200623	7.80056382036679	8.00397088652498	7.79937014782393	8.17253324413851	8.81086720123582	8.23756867745458	8.00235198992274	8.87531304433323	7.92537075068148	8.73471668984309	8.09647610593225	7.19861662699913	8.40038491687825	8.48806514798541	8.64425073731301	7.94526603614097	8.28694561111292	8.43906973847598	8.23906566350137	8.20933202370944	8.06360603864997	8.39082003452104	7.70374331115907	7.83773560827551	8.58792373224038	8.6792607394654	7.77210875306662	8.3695760950028	8.09974673532511	8.87453712842983	7.6003199945438
CRLF1	5.74689674534908	6.35502331342393	5.99497071933662	7.18575909357969	7.33053035502438	5.99896002227539	5.31031499545316	2.95405055639916	5.00511923473642	5.08934663079473	5.62747535304547	5.73432605485965	6.27017162084588	3.6095874600647	4.0628112560537	5.63099903264174	5.07978333284959	8.7568684429435	6.71923904421249	6.23579701346149	7.19762357621412	6.41993790663527	7.10968050978912	7.59721637709946	2.58833478132439	5.19588	6.08947611076892	6.34497722576481	4.74916862178987	5.50595055442223	4.45575522622293	5.22269035178841	6.60353645165108	5.26803713671388	8.01492539030641	6.82007660462649	7.48556962702203	4.83810260480336	7.46545765648367	5.44682067288419	6.31028246026396	6.79935744095272	6.79897709131475	6.19258711387945	3.29083419325604	5.18834736599007	3.69153957331591	6.53272849757423
OSBPL7	5.83800764622783	5.44191697541859	6.00451365782746	5.78830826972363	6.20526216874817	5.07205730013753	6.46664302434864	5.02921084097021	6.13346362749168	6.56567381180235	6.23617449013068	5.83183306988266	5.95531624030072	5.60959478206494	5.44863245422128	4.87734061189179	6.44585280539439	6.15562461840391	5.33675097884666	5.47583508619105	4.64260265560453	5.64036084488687	5.61282299315336	5.91855220147922	6.13187291722955	5.07410101523168	5.78058304402176	5.6553600078609	5.6342214920052	6.23179305563594	6.12387934518154	5.01738360610082	5.46823025197845	6.05417657893922	5.20117348564826	5.95691020634972	6.31668444331449	6.08447134714517	5.67864535535963	5.51167755493511	5.87076599286909	5.77595489598372	4.99862840473604	6.18409911167168	6.13683500915054	5.9517402603468	5.66984038363707	4.7783016966507
TMEM98	8.54258546024587	8.60220275306545	8.43205046128431	9.67911784269272	9.41509667726019	8.87412800414989	9.02706917644348	8.34818610204737	8.86649970208707	9.48528623611253	8.73353357933405	9.56084997111896	8.96838407371966	8.7847828613834	7.88021994088801	9.04939832487751	8.79388441583701	9.12339	8.82115429375242	8.2584559457007	8.45490283052855	8.52802135896416	9.36212597751832	8.8119029898676	9.00266016082461	8.66373524521156	8.99675332461317	9.24777618418341	9.11791791319716	8.98399698395089	8.74243555626604	9.17328261621143	9.3349445449994	9.05276819495803	8.91516995111195	7.76125335053422	8.85077971438319	8.56230038318706	8.48559297455808	8.88975434743455	9.3600214596068	9.00589963366448	8.26548105853413	9.08354724868351	9.43452314677028	9.16220931654563	9.32194706877752	8.21209629707318
MAP3K14	4.9270318375906	4.85400969292926	5.11663113915865	5.06436884568046	5.87713070832633	6.08265306942961	6.21638731433389	5.78127013687497	5.22634515659993	5.67854575285945	4.72370611387035	4.98949528958695	5.91383872471676	4.81586917349179	5.96086253456314	6.05730134695207	6.46267657332763	5.80216092695311	5.23212602603154	5.50889162238144	5.13821825252104	4.70171485915875	5.02932870439888	6.06350025025634	5.03688013271019	5.69690410469076	5.78899768377228	5.95284784364553	5.33069435082784	4.51116054067988	5.32715733899557	5.97129642889344	5.45629563697379	5.1230034171297	5.85698043103281	6.33302111151067	5.4107320855361	5.65502416934497	4.84539346441518	5.22201297316005	5.14855583210179	5.65543482764833	5.46716340899071	4.78259402314793	5.37227832817786	5.61279663168035	6.57554687322448	6.06170922950405
ABCC8	0.558161696758556	0.90326890397443	0.558161696758556	2.24858801863654	0.558161696758556	0.558161696758556	0.560317933939059	0.558161696758556	0.500556664783109	0.500556664783109	0.500556664783109	0.500556664783109	3.32693756833098	0.500556664783109	0.500556664783109	0.500556664783109	3.34024161064318	0.500556664783109	0.500556664783109	0.500556664783109	0.500556664783109	0.500556664783109	0.500556664783109	0.500556664783109	0.500556664783109	0.500556664783109	0.500556664783109	0.500556664783109	2.22601529094636	0.273996386759308	0.608885287273594	-0.421102	0.916655571368847	1.62300338880375	0.721320082474559	0.514482295966601	2.16230373440112	0.429111746824679	0.429111746824679	0.429111746824679	0.429111746824679	0.429111746824679	0.429111746824679	1.21333526477528	2.32839359048346	0.429111746824679	0.429111746824679	0.429111746824679
TMEM132A	3.50304517829253	3.48459032831785	3.78409878100383	4.87819518387667	6.02114995260188	3.71027148222703	5.83609749225572	5.38181098846126	4.48854182033483	6.09422775642154	4.4194790220611	5.42099857258028	0.929211321096512	0.929211321096512	2.18183443452039	4.61919254646824	3.22023353332018	5.3599030133024	6.07019294010639	4.85244626432786	4.93613758429773	4.15856400683576	7.00301885463782	5.30843702676084	4.90358616132181	5.39405771622908	4.20442125315847	6.16138470017245	3.65983457289743	5.17060511498863	5.28628787459463	3.37914509719899	5.71345027321635	4.34697742165741	4.68207757705519	4.08066220537643	3.56605168154407	3.52652591966098	3.17463803514226	3.71331890099298	2.83096421019042	4.33088588304663	5.1856692141576	4.87381991705629	4.90622190425707	5.25018825891182	6.17824297833967	7.21354169087955
AP2B1	6.27193046913906	6.14647318552229	6.63382862020848	5.99219848548789	6.40955203813469	6.57844193372959	5.88152301346534	7.12491592389906	6.70767311825378	7.03898764702603	6.90285305611534	6.44758036876036	6.36399846065224	5.96940199041425	6.96375836772336	5.56302181052404	4.75409329662521	5.45508260318817	5.65259024029273	6.76251945180708	7.26825726606115	6.16094016768549	6.32250469807375	5.87461384410226	6.83711015276467	6.7034873334095	6.68688940746959	6.67067390697927	6.46024587936161	5.99105946059234	6.77533949885066	6.9819834970554	6.48846888236911	6.16890210074926	6.02147358975589	6.17590177378877	6.4889883554326	6.14083444414764	6.58342973981348	5.56987649697546	5.74580347391813	5.99195063091231	6.72074660157819	6.30955499950625	6.41244157894416	6.6340870622796	7.32657833143219	6.57776149489041
TAC1	1.83361975944211	3.4524680532178	2.08839414074155	1.44271164485446	1.43974006287468	1.79808868508313	1.44206931523043	1.43974006287468	1.48715603312533	1.48715603312533	1.48715603312533	1.48715603312533	1.48715603312533	1.48715603312533	4.36096394822119	1.48715603312533	1.48715603312533	1.48715603312533	1.48715603312533	5.41691333007957	1.48715603312533	1.48715603312533	1.48715603312533	1.48715603312533	1.48715603312533	1.48715603312533	1.48715603312533	1.48715603312533	1.16740631045218	2.5835904505774	-1.415	2.88425168340567	2.58085482149188	2.33307305202749	2.21905212848053	2.63682055961707	2.92101762279523	-1.16835	1.89921334011179	2.05400046015086	2.2343248554163	2.92213838629476	0.993352123065213	1.68372084488329	2.43285367744045	2.52187546062586	1.18611767647507	2.6767611826296
CX3CL1	8.13961199683832	8.31723054649815	8.60957161740829	7.68708117341125	8.98616455407303	8.01459621206481	9.45954176672292	7.50493011922731	7.88239724817424	8.84722175478366	8.8450952097164	8.29200886983665	7.29907407974012	8.19822154192588	8.0471400424285	8.37407818069317	8.4106787228853	8.51535	8.28857252206089	8.33682925821291	7.71773279140254	7.86858080285729	9.81171512673706	8.82646782669989	7.0418917010319	9.09711561411399	7.63369792959157	9.36251216483193	8.29139273622372	7.40493531619804	8.41869005435441	8.1038243315444	8.12514917850348	8.16517823607918	9.37329836621876	8.77695530937262	9.32274892434053	8.97517	8.06772250944733	7.82914536717193	8.65077029801638	8.39959385437158	8.50900852218758	8.06696794217333	9.08185606262482	8.34205	8.16896590013792	6.7824684918045
SPATA20	6.8403071443995	7.08314780528827	7.20532848506193	7.45801419629604	7.91868454770995	7.52782315284992	8.24336749646263	7.54796343468106	7.51215566806234	7.87333396247317	7.61437459675778	8.06331610128345	7.54221436153011	7.51443464058373	6.51563011979727	7.77441396034264	7.11404688776257	7.55552192031045	7.54954449630781	7.42126411099408	7.41411485565611	7.14718884384788	7.19724239510261	7.47897992131246	8.1016947068827	6.86667898488432	7.34120237156969	8.01487799677318	6.85142418769394	7.34886985400873	7.61237654349366	7.88036760806326	7.8583853873861	7.35877301293228	7.10397492613195	7.87027364345734	7.1896071128921	7.09135870164749	6.8660999760741	7.30930126237167	7.58391725030379	7.50837161018473	7.28722933605464	7.39680991093543	7.84187874271896	8.05702312804537	8.25064827677713	7.47420018026464
CACNA1G	2.23949392334626	2.30491474603821	2.38030217077538	2.8584727566667	2.69203942880919	2.23664538225305	2.94565422091855	2.92150916797676	0.887186476842304	3.90689830226091	3.82087413236032	0.887186476842304	0.887186476842304	0.887186476842304	0.887186476842304	3.10673704417008	0.887186476842304	0.887186476842304	0.887186476842304	1.57171414039729	2.44816379048875	4.69040227023529	5.36972745118424	4.32904935487855	4.34099036531857	4.78117602341496	4.15115686328079	0.887186476842304	2.80915135132535	1.98184173355252	1.95556707129758	1.78647544150993	3.87194857915863	4.41421609080373	1.93759235836771	1.60620221808635	2.69156900433133	1.71629823104071	0.578923632779653	2.01247204513844	4.16598231741184	1.70218156380243	4.76511588986186	2.42068262340887	2.70775739492238	3.90569492671072	1.83238025275805	2.21914506764637
TNFRSF12A	8.81481264594153	8.40398406068211	6.04560995596922	8.19221231443441	6.81951908397192	7.18749190865594	8.33858857221145	8.12198870606945	7.97874870451484	7.91880456110546	8.26880324010717	8.52262212042234	7.45155755906903	8.0959377025207	5.74808231187705	7.69444869672147	7.94662040314095	9.47024269147436	7.73105893167778	8.72070739699042	7.2911775887597	6.28424175577796	6.94161227185902	8.80460438253808	7.51430643791274	7.09405643434501	7.86310957288783	7.10037690121497	7.72146290688715	8.59886461312763	6.13969431704704	6.52523602304876	7.83033737938454	8.2444936748188	8.19612237333481	8.75408493030126	7.96308080943239	8.10418238049393	7.54602197296189	8.7874949646616	8.47679391543736	7.92799926144501	7.16554254390314	5.64390845256705	7.02039982861326	7.38480912611707	8.40758003423236	8.50834791044131
DLX6	0.863391184472775	1.1824054059144	1.89837067539107	0.822508121450993	0.982543398848433	0.819330621228159	0.821821281061813	0.819330621228159	3.46395632816967	0.655408099328197	0.655408099328197	0.655408099328197	0.655408099328197	0.655408099328197	0.655408099328197	0.994006149787021	0.655408099328197	4.29202885964407	0.655408099328197	0.655408099328197	0.655408099328197	0.655408099328197	0.655408099328197	0.655408099328197	0.655408099328197	0.655408099328197	0.655408099328197	0.655408099328197	1.79055433936303	0.753249241185227	0.172152135761701	-0.339396	2.91299182010852	1.90005181334037	0.560327674304821	0.522864078781248	0.750678785003148	0.750678785003148	0.750678785003148	0.750678785003148	0.750678785003148	0.750678785003148	3.83686194928452	0.750678785003148	0.750678785003148	0.750678785003148	0.750678785003148	0.750678785003148
MAP3K9	3.10554768637163	3.75730856919131	2.56860654206242	2.43910784624691	3.61245141532811	3.69240671746433	2.79851376478524	2.53835391928415	3.57113941545837	-0.517915	2.46509916875844	3.68086437686724	4.22560720263401	2.41175487239107	2.46204848755136	2.9836698464686	2.14193	4.09724255245824	3.75265447801668	4.94440239549126	4.32225832996763	-0.517915	3.12390263668566	3.81713126587298	2.97584229872597	4.29873446977323	2.55027672833939	4.01892718764502	1.49270753666491	3.66810899042496	1.72084169253955	3.53467649362964	1.44227916551686	3.98407792155126	4.71593665247466	3.76428958810407	4.86406246485662	2.05982327198655	5.23453172632008	2.05982327198655	2.05982327198655	2.05982327198655	2.62349640859597	2.05982327198655	2.05982327198655	3.82537354159015	3.19450002318148	4.28467755841555
RALA	8.03026658590642	8.22242567890844	8.23737995491165	7.83175323395256	7.89532997429259	8.27123479393989	7.7533245718776	9.21760570084085	8.15918095980193	8.22456335406402	7.46495017655173	8.01872224265943	8.36578458953149	7.84486617011102	8.56847910513022	7.87929988737948	8.15542330738559	7.69849012132122	8.19354922363404	7.81133639226806	9.01269945306882	8.63592541389949	7.99043470725854	8.32688213598762	7.97891783886831	8.27415953509825	8.80915726337193	8.44617012385469	7.9031235320534	7.95292164350036	8.57860575243485	9.16441689289866	7.99734467129599	8.00498429138825	7.89056411967652	8.17827204468372	7.46681161405918	7.84982194886186	7.81361600715607	7.9945974496997	8.1668690466149	8.11481651190293	8.49747651436935	8.59474207616796	8.40834395338673	8.25389950586192	8.82284913207471	8.48112245527948
BAIAP2L1	2.86145228514255	2.19387754171344	1.91454553327211	2.8980157394792	2.01461233363226	3.25552860038708	2.60505474012728	2.93265977967657	0.0458033046834254	0.0458033046834254	4.04401582813358	0.0458033046834254	3.84970334191359	2.81795776837646	5.79791213490927	4.60960190712674	4.00938117158364	3.77011587713748	2.56768028695143	3.3096297090134	2.8441793284906	3.19891827790036	0.384242905018839	0.0458033046834254	4.67816210620545	2.88354638285447	0.0458033046834254	1.79737541755376	-0.11997	3.32089894047473	2.07921964630213	4.08403776666381	2.31417791523467	3.45993841439812	1.30025028855781	3.90347818015869	0.715366865591693	0.715366865591693	5.50393741454305	4.97927876881144	4.10385650825048	0.715366865591693	2.50329521128965	3.49964392608039	0.715366865591693	1.40947036716368	1.44254307873598	4.40212055994674
ETV1	4.89870082227743	5.9285309295566	4.70347362100507	5.45186377699592	5.71126536857592	5.50469	4.68558973216322	5.23501620760614	5.76049092219823	4.05025384271251	5.8169394663151	4.52529537518762	5.76517852933426	5.37945567747936	5.95462219961976	5.16206983806653	5.79787	5.35157641361678	4.81215076021603	5.02439584160419	5.39460244979204	5.72670244649038	4.79818025810853	5.11079398998684	5.85375651987727	5.24635765072333	5.58473361249258	4.52493522313173	4.90330816379296	5.84114942443088	5.65575522321626	4.28390845454127	5.34997184712056	5.3624	5.5365772533158	5.19269115190053	5.01776884112545	7.22603907912837	5.01776884112545	5.01776884112545	5.01776884112545	5.01776884112545	5.01776884112545	5.01776884112545	5.01776884112545	5.01776884112545	5.01776884112545	5.01776884112545
AGK	7.30860591221506	7.49463	7.07447430230888	7.04193048182409	7.11037758426208	6.59093729298129	6.90578426115048	7.12341055981051	7.02985420583575	7.70281865249832	6.53083064131139	7.46360702046016	7.17971540576979	7.38734693298254	7.28169409803866	7.25558069269536	7.12289359252944	7.10161249551975	7.13102793357851	6.75277276279146	7.08311186274527	7.11202	6.74512406345121	6.75292828789419	7.0514812555942	6.8246815352243	7.4051448664707	7.03369829159415	7.15668473032509	7.33188443796757	7.22706571181496	6.67170571957498	6.65849632180372	7.23685623388215	7.12658577036128	7.27647849833616	6.88586466886349	6.92831878080749	7.1464272901353	7.2988906286096	7.38748990779222	7.11947215482309	7.36927137272248	7.05771063122751	6.85622	7.15456435745554	6.9097838078624	6.99772743975314
ALDH3B1	5.22150468682175	4.95871007266946	4.86771888661359	4.82229819982247	6.01158820552692	6.46907270025615	6.56061902639019	5.80905295268524	5.22265930565884	6.45504112501464	5.56541842557283	5.11312518389225	5.63358697996813	6.27882401138804	5.06159539210806	4.8604592842682	5.71606019812866	4.5418103728412	5.99114921748621	4.39886727159446	4.95727164751481	5.72863709812389	5.70772903031264	6.02632201359193	6.08800826455859	5.81716849022259	5.96559680233383	6.53439808225023	5.40254069731942	5.62843161384036	6.15166438036873	6.33404929387754	5.18010105148602	6.03848587808398	4.53596	5.34225244986379	4.85950967273084	5.8199919730497	5.4353858136443	5.08716316409154	4.15124801200679	5.60628694097877	6.00794372131175	5.7971972189247	5.72383687823768	6.01450016162699	6.54352442486928	6.11867769309411
TTC22	1.07259012133751	1.0468980499209	1.04547350605044	1.04874226637894	1.66216618380179	1.57304536958176	1.04803569943678	1.20208255417335	0.910851534174438	0.910851534174438	0.910851534174438	0.910851534174438	3.41592744890697	0.910851534174438	0.910851534174438	0.910851534174438	0.910851534174438	0.910851534174438	1.07359256320789	0.910851534174438	0.910851534174438	0.910851534174438	0.910851534174438	0.910851534174438	0.910851534174438	0.910851534174438	0.910851534174438	3.68293014560099	2.67120417167978	1.79655251493291	-0.262246	0.576093068942521	0.827308121949587	0.613849208710952	2.82864208633485	0.540722054167964	1.49701403569743	-0.27686	-0.27686	-0.27686	1.82342639361338	-0.27686	2.31032998072773	1.64012406430135	2.15226560878536	1.64045105196776	2.44568036401735	2.1508952319865
PHTF2	8.30982635701972	7.71744619838907	8.04665620722093	8.1108131543575	6.58368988130274	7.64129515776004	6.92121585980882	8.1115469385152	8.36860460101887	7.10739133422024	8.77021558765038	7.85423300057921	6.80046867059498	8.58631834407046	7.7087490236587	7.31633068620034	8.2988302976354	7.76118230188641	7.78817486510402	7.9392871354893	7.45606208724874	6.98601062010701	7.23305253272814	7.48300755770232	7.68668809967087	6.90730382851564	7.4988871138086	8.34297533791214	7.85343057457279	8.43088554837859	7.4548584335582	7.6242749438074	7.25566761742382	7.66239846982021	7.06751779259401	8.03632642287314	7.29619278246101	8.28846016837182	8.24988453790424	7.81615151907027	7.63206484489825	8.09152571288594	6.90403732622006	7.70064179315473	8.0872004844018	8.06976872935745	7.3627521555274	6.38822026530027
CCL26	0	0.491383	0	0.00158797	0.354159	0.402418	0.00124472	0.553421	0	0	0	0	0	0	0	0	0	0	0	0	0	0	0	0	0	0	0	0	2.26866	4.678	4.40736	5.16508	5.44212	5.30823	5.73415	6.9853	3.82422	3.24047	4.56862	4.39869	5.14332	4.11161	4.89979	4.40882	4.09256	2.16654	4.95463	4.45969
FARP2	6.66740870181212	6.11469214153441	6.46400640074867	6.20537171614158	6.6021728317739	6.94218505166726	6.13729878521728	6.19246888472841	6.63240265436681	6.04655023678433	6.59389571862563	5.51553908961462	5.66410032099702	6.38349736312938	6.41161266510369	6.25525316154877	6.92072425081768	6.56979685568019	6.83811930129322	6.71344039997436	6.1210921103214	6.35083098150816	6.49307341049847	6.70613856346343	6.16601393277629	6.23992473821544	6.72527844593956	7.05349104990701	7.23110437882346	6.48599349027588	6.55171075943061	5.40431249846665	6.77001949536197	6.69451279606318	5.85498121452741	6.23686083125321	7.20034379578897	6.54253925982003	6.74475503180913	6.49138479694828	6.74701623528862	6.57977920733932	5.18518175357999	6.60303878139608	6.72934724091756	6.70287776495164	5.42642939441169	5.6687675533758
USH1C	0.816897633565203	1.05455281847542	0.844364796812096	1.77215656682459	0.700835273826334	0.943660874513517	0.693995785688345	0.609234453168457	0.740347124304857	0.740347124304857	0.740347124304857	0.740347124304857	0.740347124304857	0.740347124304857	0.740347124304857	0.740347124304857	0.740347124304857	0.740347124304857	0.740347124304857	0.740347124304857	0.740347124304857	0.740347124304857	0.740347124304857	0.740347124304857	0.740347124304857	4.01297853971382	0.740347124304857	0.740347124304857	1.4437152382949	0.805529634799792	0.819215027574716	1.24582942768972	2.50784890421487	0.461456174012457	-0.521013	0.833674902708004	0.620688593101551	0.620688593101551	0.620688593101551	2.99090909820019	0.620688593101551	0.620688593101551	0.620688593101551	0.620688593101551	0.620688593101551	0.620688593101551	1.77489010715619	0.620688593101551
GGCT	7.4988435574057	6.69127692602764	7.01468970117098	7.59985941432111	6.55056122819913	7.22584589349138	6.96009699682996	7.81128299218457	7.78168322093534	6.9958730184953	6.17559357532505	6.16993310745557	6.60271031132176	6.76400212318819	5.94866339940703	6.4570659862382	7.68181670276617	6.41729387747671	7.42750871196525	7.21393023346495	7.92180394128768	8.39195364009374	6.91633518525865	7.3769481967485	8.11952736389573	7.34253489832729	8.45299779189694	7.07731656120217	6.48090206811259	6.86627681589458	8.17872113273021	8.19093745459329	6.63710557984317	7.14667314592196	6.75926479865441	7.33853327643094	6.21160704310318	6.46191201841462	6.78266448646392	6.56002825216217	6.82083564931244	7.93371347068737	8.14935700982457	6.98471014954521	6.98884220601317	7.51766227043022	7.95501797378704	7.82111095233084
DBF4	5.00620033225958	5.83069222267143	5.19560033774411	5.46157101291356	4.64799457989374	4.59300583335181	5.27273194741502	6.60211807216748	5.67424816192774	5.76329724148686	5.06411053912995	4.9354343450657	3.24800511155328	4.55215001502945	5.68823129675782	5.1263758310071	5.13634291597134	4.69353689841221	5.31166670012985	6.34935249283734	6.11467876971966	5.97402163553827	5.54392501169321	5.61735120705166	5.29048664458083	5.76849188651758	5.59888908669393	5.09672009315593	5.28916863615133	4.87078115183896	6.39057981713662	6.13243567670017	4.80486747586147	5.00735716590687	4.81367856775883	5.47921	5.22139941758945	5.81317655865846	5.71133561446114	5.85878648228345	4.65548530530932	4.97099262412254	4.8529738091486	4.82633173829888	6.39276940469441	4.79888822805633	4.97044644818733	5.67120108742566
TBXA2R	6.73887	6.92305526492352	7.0587282831607	6.22647572998235	6.5554014867947	6.84087299107445	7.28784319872927	4.78986396043926	6.58659755500313	7.62272912114815	6.35103867948223	7.11490387074262	5.21400373960583	6.50562652661437	4.85797856642414	6.78031072623974	7.17775003010769	6.08871805084861	6.3077833776128	6.71334139791649	6.87393181925875	5.00559227499622	6.15285797079143	7.28128160325037	6.53913894975743	7.12659110026238	7.44157470669722	7.06421	6.56020626418534	7.1118335909412	5.98148923318151	5.21964842789244	6.96970431933219	6.67111582691038	7.07317065634291	6.80055192473009	7.78548105656002	7.52274	7.17091393103248	6.19147395032589	6.63571274563989	6.57031916882196	4.97999	6.49345663100177	6.97860340798963	6.6066356978705	6.08101927125061	5.44526939457838
IFRD1	8.75165422613357	8.88302214921938	8.99934781765435	9.07318532129126	7.9719035070738	7.76767153419947	7.92141921339704	8.59490183891079	8.56383713274439	7.87891692313007	8.42406519262508	8.95538199505843	8.22320486353975	8.91111134080887	8.55655097676258	8.30929073469579	8.26888997994053	9.12246186515788	8.8483217666259	9.23159427585365	8.79535710208952	7.84675873827025	8.60155251626184	8.37592597960364	7.91901410002349	8.77925761152567	7.80924053671416	8.65382383577623	9.29127533770426	8.71593875351453	8.09841423440229	7.61788514499006	8.79350646872889	8.47546858719148	8.74331555920957	8.38636592042994	8.62000574377702	8.77783376413977	8.65194145938862	8.95369104198991	8.97476987126976	8.31310443217447	7.53831091008408	8.67492839567888	8.78477600259831	8.61392050144277	8.09981351204926	8.06077241991172
COX10	6.58716000884755	6.50823993003373	6.34176692384139	5.59563695825914	6.82974962349562	6.58485504787318	6.48725243417067	6.44111011247745	5.99713607584743	6.73404852469434	5.77863742799651	6.04776688648717	6.6715933823786	7.14889173933536	6.36111319495725	6.58778503906658	6.68434838901265	5.92827878775113	5.99809476894895	5.8905870426939	6.79182868786823	6.90723018847507	6.61509791859594	6.34874580077172	6.54369730884468	6.01377362075863	6.50436473016309	6.96222423421467	6.76633286235461	6.09597996321988	6.72026487182796	6.34389969704412	6.68332987772178	5.72771916496593	6.49607536403661	6.61767401785872	5.87444914292681	6.13014639089398	6.38384836547499	6.18053104185872	6.22751101458904	7.1255526201954	6.84448791286942	6.01774556030151	6.26730587684301	6.47640049868416	6.6928567645184	7.00067146898147
GTF2IRD1	3.35321080986052	2.41935382453776	3.14889628387068	3.62832499200232	4.56617962236544	3.37058375740848	5.09781957994633	3.52469095222882	5.40026559389464	5.56646819191774	4.74623027159233	2.49019317851238	2.49019317851238	2.49019317851238	2.49019317851238	4.70806067266905	2.49019317851238	2.49019317851238	2.49019317851238	5.01081093183367	4.40927720749422	4.66366735548734	4.78062963372134	5.01081093183367	2.49019317851238	2.49019317851238	2.49019317851238	2.49019317851238	4.28601676217858	3.7740398790643	4.46310358313242	3.83473626640739	2.93652360522414	2.83626866995076	3.55455911221013	3.43712536724124	3.80608257394667	2.77888661913806	3.87785436082785	3.20339632048909	1.55641550207678	4.38847924970257	3.23474246050691	3.8888877838936	4.19745008666044	4.28497831756793	4.24274567963492	4.14710896325504
PAF1	8.24447284132821	8.45431467507169	8.0919341836765	7.85955281299607	8.78844473456624	8.19858237725789	8.73958820575613	7.8319499272325	8.61455036227252	8.61349581494864	7.95810946938326	7.92483154521977	8.7686845326537	8.06424055852525	8.14239910605559	7.93985997463668	7.83915438833623	8.0750706373286	8.13506758300727	8.15994805257597	8.63200898837994	8.35248237762098	8.04545106657384	8.57794916589871	8.47317690091204	8.96228252914217	8.52156570639861	8.00717463162304	8.31653201954563	8.47477327663033	8.12632769108986	8.41197967943567	8.34691862462052	8.16017761526837	8.44468592326065	8.02294989514454	8.80602633406665	7.67326796379901	8.24130050059663	8.3686	8.27221578547449	8.50049646026825	8.03960978682704	8.12585928552075	8.31730626060813	8.15132523334163	8.48306223201158	8.4880795908301
VPS41	9.25365630100078	9.42613177258418	9.57876563546576	9.37003610457142	8.73948657646017	9.15240353072363	8.93103469273202	9.2892287665439	9.48387924472243	9.14713556278953	9.5389115655112	9.3234811950801	9.36289117283956	9.52003256085496	9.52802421369914	9.38490794004893	9.34161641405043	9.37611669537658	9.1751011048104	9.01286740631336	9.13920167107986	9.38582234323986	8.60665174200728	8.88521094474629	9.11503814465898	9.1355729388834	9.15634179899752	9.24844059502378	9.27221899966857	9.56633570000672	9.32626005317698	8.87584784507134	9.27383553092132	9.32251695042269	9.22565142431597	8.96427389113474	8.93904006753177	9.46188158572875	9.43913135843805	9.17656908213287	9.05243087060945	9.22014136842508	9.19829482859538	9.59906877458878	9.21669024161926	9.46468211711549	9.16240890041471	8.90575
ELAC2	7.28079029369787	7.16151148433334	7.28079029480354	7.31691097357355	7.80295748984562	7.38369291023169	8.02789903930604	7.09524098875787	7.43839368869571	7.44596586537652	7.23654002033669	7.74450748451229	7.45036375672797	7.06298116615164	7.15780517876464	7.31044200620161	7.71638636239838	7.34083916557587	7.34955932510527	7.71505661122848	7.32178841904722	7.99668297317297	7.23730789447416	7.7409325327159	7.68440122126736	7.36871	7.18095541452465	7.14776512739725	7.29532788052475	8.06012852979606	6.93546324245149	7.65506035558064	7.10537023788911	7.43707845672635	7.24098106622515	7.40446863807396	7.77078442529928	7.08402466038905	7.70649133677136	7.32216683921555	6.9867091267395	7.81147833600124	7.41050315836366	7.03824263214206	7.06675149719767	7.60942752235592	7.56488839148827	7.6779447029256
SCIN	3.81989657609354	5.66444350427168	3.69823150706764	3.79021337027809	4.34847340643336	5.91553194930072	4.13626345652042	4.48666811373972	2.69471575476864	6.13369668654255	3.48712962494787	4.09297889359345	4.18031163289871	4.31975221923103	5.98678122457806	4.80957131652483	5.26776680815047	4.8994044363055	4.95730327532245	4.74690790350225	5.03407624200111	3.0432654072166	3.40954806169445	4.46838357627435	4.1920101713397	3.74678126092466	5.86829109744956	3.99293392035696	3.07084934383174	4.69428242887422	4.59219565479464	5.26229467222906	6.11475382807201	3.29272069047721	2.79610988365423	5.85257430451019	4.7125290659205	5.74250691596719	5.28995254251328	6.0316659052296	4.40344588455964	4.04600128650322	4.61009568151702	5.76854229691256	3.15651008271172	3.82347723267604	3.91726826466529	2.14916350598974
ARSD	7.54527323112182	6.55866206693208	7.1571543665575	7.52425604121704	7.83136190922782	6.95845139116944	7.65834385074789	7.34014789721794	7.35583330623022	7.21108659571999	7.94950778250875	7.45342004419262	6.93996615181713	7.4425774627085	7.43839146191789	7.53674454025546	8.01998289329578	7.04670558392936	6.9511657023915	6.09750124199283	6.6880966721211	7.15852168725518	7.2072925266304	7.31948579224888	7.89537581478373	7.49596094685716	7.19793180911871	8.21064594210389	7.63522784753875	7.17204993463609	7.02934352465414	8.00917824161913	7.14800914296902	6.70756259919496	7.40050777958404	7.41602747336853	7.53315374361473	7.73340581969198	7.2703501433168	7.59239564681266	6.78820445173829	6.85110091232383	6.82312101041448	7.21253469244949	7.78229665223497	8.19897318688444	7.49156418683288	6.68778898417393
PNPLA4	5.18507590068381	6.10289367750999	4.87613960948569	5.11983391805918	5.9834421418563	5.12380201718636	5.1789855572212	4.76229557075699	5.22328161991034	6.2239976888027	5.52734776262748	6.23134486984755	5.35791096392326	5.92761907665813	5.50907958290377	5.17678105820138	5.53101889326607	4.86121220347558	4.83074122880315	4.35726081991774	4.48593419478875	5.12645262205572	4.86611455517235	4.76581043022329	6.01707718018769	5.33884883209227	4.91546051371344	5.61587799797367	4.83188068696897	5.70759563065792	5.48539104455976	5.45752844563354	5.13729453964232	6.11076936710201	4.53139192605493	5.14430537442292	5.48950529872634	5.11082055834249	5.73570737506725	6.02223017824662	5.18032819697336	4.03403636115661	5.01754190601784	5.82613306777104	5.30076090458496	6.1467733185805	5.19818209928171	4.14512965010881
ADIPOR2	5.93508536757382	5.90157345479737	6.25067350120779	5.90110881639494	5.39486003394932	5.6623542212942	4.56311225724072	5.65658589086261	4.04621285383278	6.69784053975662	5.81939679055991	6.76147390135528	7.32077375232738	6.38587061671123	4.81212499138623	5.96727132670825	3.62605764131027	3.62605764131027	4.27945827106815	7.52021998997771	4.29105682210016	6.5577311327888	3.7341428438898	6.51739222199329	3.62605764131027	6.70345217936094	7.22606877725917	6.37436242490858	4.32545538098754	5.74197811314037	5.27194957254604	5.92439196161817	6.37362881644236	6.27889915121205	5.77850633307014	5.55429057599359	5.74228034449692	5.47634002314619	6.3253091519584	6.00724644700159	6.3995637195148	5.12056081585216	5.92931621890097	5.91708195164881	4.87470015308911	4.87927287185601	5.17680879610465	6.11622266200801
CDKL3	0.781769	0.882038	0.913872	1.02959	0.634456	0.587848	0.431361	0.582519	0	0	0	0	0	0	0	0	0	0	0	0	0	0	0	0	0	0	0	0	6.87695	6.385	6.83425	6.21412	6.98767	6.9104	6.58258	6.4252	5.46151	5.94272	5.31749	6.07718	6.36663	6.46742	5.89941	6.02175	5.76741	5.67266	5.52372	5.37309
PRSS21	1.02923241793179	0.884186309370725	0.88281053230082	0.885967392261559	1.85022985098572	0.88281053230082	1.29463808765159	1.89896998420773	1.02948340346218	1.02948340346218	1.02948340346218	1.02948340346218	1.02948340346218	1.02948340346218	1.02948340346218	1.02948340346218	1.02948340346218	1.02948340346218	1.21734	1.02948340346218	1.02948340346218	1.02948340346218	1.02948340346218	1.02948340346218	1.02948340346218	1.02948340346218	1.02948340346218	3.67721716836846	2.40543018946946	-0.610845	2.69486976518333	2.00667382136054	1.02776475521308	1.5378754449822	-0.552165	1.07036427506621	0.0119628576527542	0.0119628576527542	0.0119628576527542	0.0119628576527542	2.15148187655107	0.361179081531968	2.25811336120563	1.80036781928946	0.0119628576527542	2.77722983099432	2.28795689168335	2.64343856960801
MARK4	6.14005504524194	5.53959032606872	5.93583249869141	5.97216768718188	6.64339041095318	5.67112209889047	6.98266	5.36079527826056	5.8922872486937	5.91245770608732	6.00215931250047	5.90424333802011	6.70386433881699	4.72453280211211	5.38084926106867	6.27220766446225	5.81978619902433	6.14066157213128	6.08537663582814	6.24171350242084	6.0630862350659	6.02726322271563	6.02949889792704	6.49962945666843	6.25619542153801	6.04791982456086	6.18850172176576	6.49252173015288	5.88643360858473	5.47445088052471	5.27133282117888	6.11448453941946	6.87206639461941	5.89310997357863	6.45934875383539	6.26695421113486	6.52978784622458	6.61665392666687	5.48302876345074	6.66817458117842	6.12184455900227	6.77463122719082	6.11219733645823	5.82490041627897	5.91290153775661	6.22244994349564	5.27275956334036	4.32397646578894
PROM1	8.77239341691611	7.73614810222156	6.7503932104031	9.54976998350396	5.09434826908401	5.43745562364611	6.13413261395359	5.16365428787581	8.66295324943922	8.92541519897274	8.14367026653605	9.29271479707885	8.21449421754938	8.47728548610564	6.66057080470699	7.52061478734031	7.37458287008662	7.89236621206362	8.27244365383223	6.19233005716437	5.29332311928233	5.83034223325261	0.47540139715485	5.02455285140417	6.79625351756433	5.57999488595191	5.86193915411267	5.21022300495647	3.51934276138524	8.03006875093077	6.48606785470352	7.13243200845042	8.91047179994843	8.84503570610946	6.85843944931454	4.55785319439128	9.1682386811921	8.11978949700128	9.0499103656825	8.97977815916327	8.77229204607707	3.90277168783623	7.15542745558229	7.15542745558229	5.20279799573834	3.5361483753843	6.49689814404645	4.10708101037791
CCDC124	6.06221580785832	6.78827765504745	5.93862344592416	5.6232058790204	7.23129504371143	6.61047556891326	7.71961823513033	6.23398763868966	6.88799675226653	7.37380713722593	5.66177435924791	6.20176936211874	6.41456600996788	6.26203499552283	5.52152737617999	5.66570613942866	5.97836586826232	6.84629280397469	6.62231436234779	5.87206197401953	7.31177756918227	6.64554554106715	7.14004877395835	7.21610996252636	7.10339656747451	6.77432921371476	6.47361163945414	6.43322842663849	6.61194605520127	7.25785445001376	6.63029378323424	6.58015454753291	6.49845445748921	7.0046134172901	6.44070887269463	4.84931185225736	6.93800383859923	5.86243708515453	7.37925749668472	5.46807561682363	5.96308886769103	7.30133655073788	6.65411708091982	5.83889512861485	6.28112579814173	6.57770478128654	7.11184775980042	6.87247706246961
CEACAM21	2.30820436447641	0.627768817091775	1.64882669092037	0.860947352013527	1.56552506073534	1.97066215273874	1.76411036439613	2.47079559710484	1.44830436413897	1.44830436413897	1.44830436413897	1.44830436413897	1.44830436413897	1.44830436413897	4.87185342945792	1.44830436413897	1.44830436413897	1.44830436413897	1.44830436413897	1.44830436413897	1.44830436413897	1.44830436413897	1.44830436413897	1.44830436413897	1.44830436413897	1.44830436413897	1.44830436413897	1.44830436413897	2.78762095835542	0.564202669134511	1.00602079399141	2.21544953320367	2.10532251463389	0.550445786304704	2.87404189777368	1.08500692284311	2.07043962745389	1.88074805115609	2.31903800487773	2.23518740554776	2.23662019316597	2.62044500420662	0.789644092035399	-0.822607	1.21900691654062	1.76307214977637	1.97467310413279	1.60301191671781
PAFAH1B1	8.05266890080526	7.68271284514002	8.0059851050651	8.14893746433314	6.86967518524557	7.71553285319103	6.76157214301251	7.26306912922296	8.20421237619007	7.91226813888665	7.35773070695972	7.61099962305147	8.4350522593996	7.51317400354765	6.86277896927467	6.87726376170726	6.83930588635353	7.00230052184191	7.91200745061606	7.45986496877251	7.50086260516028	7.81954795077521	8.01775495714156	8.32012680156008	8.65362072100075	7.26766035370411	6.23480358402166	6.83779760215408	8.14301658646977	7.49579241336196	7.54518308946733	6.79467784013147	8.12637831211619	7.45133630855288	7.93494968755053	7.0620133207267	8.13035982173758	8.11748905407804	7.86547147515701	7.71754605904616	7.69397598304407	7.5878720000265	6.97168015502032	7.69184427722069	7.97627561986934	7.10852872452323	6.96967888046049	7.09119103437629
NOS2	2.15491667913207	2.84975741159484	2.37082463353138	2.90974448182307	2.52688718325406	3.01675183830088	3.26585630965582	2.86785108890134	4.31092948290829	0.869078342320943	0.869078342320943	2.97500499301088	3.20902327085042	2.97500499301088	1.84899498103168	2.23018601373316	0.869078342320943	0.869078342320943	4.28629028451396	4.5527272628025	4.90407128766146	4.39655252058169	4.94023911631145	0.869078342320943	0.869078342320943	2.16545241618723	5.1077795380023	0.869078342320943	4.46069251031024	2.3662998112281	1.69328598543206	2.5442984489517	1.29331487538909	4.72187971640875	3.6397323544396	1.01111261928123	3.44731785087794	3.13439753259488	2.76851142459786	1.37114343507802	3.18366242088141	2.00964056725379	4.98523696476927	2.53114081555191	-0.751735	2.57563242119135	4.42687858875082	3.11952330597215
KIAA0100	8.5036221417308	8.14484622121589	8.88082276725643	8.42005628846243	8.89254875195062	8.90703828941693	8.71995183289634	8.8273446710337	8.52832582373606	8.73665373200435	9.07822141889817	8.65370256309061	9.02373681767845	8.3714656132242	8.46019734121239	8.80686148786162	8.56032531686699	8.50510313717284	8.86137042351183	8.44959073638332	8.61205692057883	9.00423248868523	8.78778923648878	8.6727443492656	9.0394127182475	8.11755045062235	8.70113961141912	8.7160515240543	8.79979719514144	8.89438118373364	8.87049671647006	8.96345585828903	8.18192478826324	8.64214628599533	8.44364557233469	8.43701109818891	8.71069721389912	8.3486686909004	8.60566755312579	8.50766054100707	8.4437195124295	8.49901063741219	8.8304946232424	8.32455932338588	8.40472825736795	8.89580614388967	8.88150618259847	9.22000622582136
GAS7	7.06410309006332	5.46636799049462	6.78214995447619	6.92888480832119	7.13261790108925	9.14026376485435	8.14005352672405	7.48621558394716	7.11300316459445	7.20893193295972	7.00850405668514	7.61639690115397	8.99886837339579	7.39343530380976	8.78702644019076	8.68805723766663	7.46931455835466	6.74233008171091	7.06842449247355	5.10579382884073	7.56802884791549	7.64341475083236	5.84846895385396	7.10520292539844	7.05375378840045	6.8670538768995	7.6090721745526	6.19549547192444	5.71344434212387	7.13709420632738	6.97903872583063	8.87684815957302	8.28305621463367	6.9258795726552	7.12109174166157	6.83459414705761	7.29654951100308	6.01772707850194	7.93309493976816	8.15587362475291	8.11829857094978	5.03081436617804	8.13888878337679	8.92880435484239	6.33018244944934	6.88080727543117	6.92852626457055	7.33921491593295
TRAPPC6A	4.43500633190212	3.68364420365805	3.84599428955665	5.05160910718223	4.37674789686621	4.90343535109706	5.38638691302918	3.49351038945338	5.4459300292091	2.40226020147632	6.29270388222753	6.04082447080482	2.40226020147632	4.42459528247636	2.40226020147632	2.92840903953567	5.73976787327802	6.36121429210455	5.87609364094585	4.58829929123721	4.61752342859889	5.48363188503815	4.86262905931594	5.3159145531677	2.40226020147632	2.92840903953567	2.40226020147632	3.93740603083374	4.48331014362631	3.99526527775062	3.6702434752581	5.56874343620634	4.21220134851797	4.64948990135714	4.2959322939212	4.21454516883659	4.37939856376422	4.25780768541916	4.61296928744468	4.89778297635887	5.01795788187677	2.21002709073639	4.20659076676482	4.46166435593602	4.36770669471473	4.54334029369661	5.32419172467228	4.46283242752391
MATK	3.24269279788212	2.98506662968188	2.12391998684377	2.75756608810621	3.53477858084437	4.13276666290713	4.89437013209487	3.3348839321394	4.37789669035702	1.71893600360853	1.71893600360853	5.05595939409374	1.71893600360853	1.71893600360853	1.71893600360853	1.71893600360853	1.71893600360853	6.21645265251343	4.13974688212798	3.25064923480845	5.25412207161477	4.99840079662242	1.83098892466987	4.80372460838923	4.96945080393701	5.09481075639386	2.70258808902868	1.71893600360853	4.23418462976575	4.17119993738104	5.03738785203834	3.83239004141814	3.44412849370328	2.98314952737939	2.29594278165675	0.829534535665536	3.30459351568745	3.1382257869048	3.55515570064045	3.06726238152843	4.25137002055396	0.986522864826827	4.36248836066315	3.42928441039079	2.17500138541561	3.93018744786134	3.40277984462816	4.86529809118406
CD79B	2.76051301561514	3.51043482740332	3.12245212685833	3.52611863494207	3.49411288525774	4.55695851288589	3.06865459527119	3.0037289071223	5.48232901722798	3.99802248759571	5.55951048475661	2.98363563571315	6.59663633422473	5.69136552777701	5.38370653584607	4.44072829214171	1.61287446896865	1.61287446896865	1.61287446896865	1.61287446896865	1.61287446896865	5.63965045790709	1.92777027137602	4.23449788705783	1.61287446896865	1.61287446896865	1.61287446896865	1.61287446896865	2.99476871344666	3.76412785558568	2.24729403089753	4.0332612723116	3.11071159873026	1.53359788883416	3.70399380727793	5.34787159870549	4.00062640635877	3.18288809067173	4.74457558511839	4.13459951969729	4.66705508118953	3.14432907748564	4.77188562441354	4.2066516827151	0.625704989878054	1.24353543192118	0.855404572539582	5.04275530312816
SCN4A	2.52336200069969	1.71358336293727	1.70195356079568	2.28382449586242	1.83761972442707	2.07755622474284	1.63872830390976	1.69846033636261	0.534940921456596	0.534940921456596	4.05948244205196	0.534940921456596	3.65850474317709	0.534940921456596	5.23594051057992	4.21922228355037	4.83435867676918	0.534940921456596	0.534940921456596	2.15272606986229	0.534940921456596	4.31975753253102	0.857243240907728	0.534940921456596	0.534940921456596	2.49082860478327	0.534940921456596	0.534940921456596	3.11028352746685	2.82968924948639	1.43655850074303	-1.54443	2.31031240115861	3.20602327712445	0.807446263760133	3.1221776797973	1.2380278674365	0.60488512978382	3.32198610385679	3.44738132607538	2.06802138988603	0.60488512978382	0.60488512978382	4.90875801411716	1.15666660504823	0.60488512978382	0.60488512978382	3.7418907220368
ST7L	6.83000181192724	6.48727384192271	6.87268050433263	6.62953127734955	6.32037083503702	6.00252139991087	6.01862293609296	6.04620661168996	5.74672808678563	6.31999370281519	6.00222591118151	6.36913240462479	6.21203528913482	6.68284517680534	6.48939513089699	6.63704907497906	6.78176253187216	5.71211757868879	6.51105439729061	7.02503867915129	6.6073838365501	6.36894699813062	6.46440313293021	6.55407069755618	6.66843630114285	6.48059579849224	6.61397364188508	6.05973382226556	6.55538152167316	5.80606231089635	6.68393128737588	6.44037381628307	6.79873916834788	5.83176040625148	6.56637235821236	6.53969207900649	6.47238664327327	6.63933337849213	5.21713648320407	6.53527733438134	6.81354659518109	6.24167327417207	6.31223262057723	6.61755083396503	6.60280970932408	6.46325373124345	6.19992669689565	6.50401683631366
TKTL1	1.8542913799534	1.94874745721347	1.93140459287025	1.82167	4.03858482427288	2.19465507978431	1.9463292028123	2.30278979836269	1.30051526247242	1.30051526247242	1.30051526247242	1.30051526247242	3.37247137783605	1.30051526247242	1.30051526247242	4.03708829232995	1.30051526247242	1.30051526247242	1.30051526247242	1.30051526247242	1.30051526247242	5.8023784014796	1.30051526247242	1.43423126704573	3.5961058399643	1.30051526247242	3.40147519019339	5.55889333629505	1.32239644078778	3.16995372928159	2.26704619152565	3.38121184554983	3.33345015682885	3.15035772676176	0.0075518585908716	1.20216387011338	2.24691929094109	0.97922179716476	1.1551714887611	2.67180642948906	3.35966285127621	3.09801248874352	2.73331748314589	2.17483349705405	1.93181558906186	0.707895409100667	2.64778236232163	3.28650295228622
PAX6	1.47005952230512	1.61109576485016	1.59279822369323	1.56047126765962	1.65707300520743	1.53625230208115	1.63653934465345	1.45808026058419	4.31183050465823	3.41620628387555	0.565478430906626	0.565478430906626	0.565478430906626	0.565478430906626	0.565478430906626	0.565478430906626	3.85536884298614	0.565478430906626	1.05576699249341	0.565478430906626	1.25750994571187	0.565478430906626	0.565478430906626	3.31057271372054	0.565478430906626	0.565478430906626	2.67735573307767	3.84822118476559	1.65110742123418	1.93140886107259	1.62458458565912	0.483285894749631	2.06801781583589	2.47766059712442	2.05895330116035	0.136938287950866	1.86143087523662	1.76798030856943	0.632136606432341	0.632136606432341	0.632136606432341	2.18953445614187	0.632136606432341	2.44152028447409	2.32123181748882	0.632136606432341	0.765035922833097	4.02844482915825
RPUSD1	4.90730963722326	4.52542505519014	4.73671969989854	5.49127241222619	5.91021751846099	5.62648815247034	6.97024058821177	5.34712630526271	4.15970871562737	6.29093741812207	5.92435651879142	5.18234934330698	4.12426181511002	5.78520177999572	3.07770432284539	6.30217813619332	5.80371230688054	6.46881563526526	6.17791458220559	4.74983242399059	5.24636145060499	4.47460758882677	6.22756596007309	6.19689528008878	5.52935	5.53707	5.33995566076805	5.76199661691357	4.82886230379149	5.58001513287389	5.39182470136484	5.63739836801132	5.15642253960877	5.36657599630177	5.19323158045985	6.27715414079327	4.8128127299032	4.49553812809863	5.0798850981841	4.79643253381087	4.62186350780983	6.42143986123882	5.80770825811003	4.97785326441022	5.15143995127134	5.99095265948915	6.57099971432312	6.51924603722043
RHBDF1	8.19712488057088	7.41213710986819	7.94361317809039	8.49674019068067	8.11995565493697	7.94361317809039	8.56021055378401	6.84276750960497	7.49569708491209	8.04274656806434	7.81425934139671	8.64465310571708	7.01221985052553	8.29606660746175	7.11700887806832	8.13100617984824	8.08494116598708	8.30279	7.94521114688686	8.87955970798507	7.71263829897935	7.2994595426465	7.94424724340527	8.84180048423448	8.0072651701136	7.72552021532909	7.85425490985939	7.54193068216839	7.30066598672615	8.80466187708348	7.67416678077771	7.9286210039662	8.19670684314608	7.22997567293378	7.58316807513479	8.55570277140978	8.57049699883373	8.00898196827091	7.48693646125927	7.98330629556686	8.09856956559865	8.13798951477755	7.31127988307998	8.72028607093368	8.15265061806763	7.37546981540709	7.97696733009599	7.65075409227751
LUC7L	8.47389729105806	7.5416082011962	8.77356093400316	8.65882485800003	7.99444525495057	7.91995510420656	7.85606010868397	8.27036572404754	8.05742135534631	7.99593636689575	8.13751880640026	7.63144230757947	7.84344615598034	8.35170289001274	8.61704627766304	8.70224353819403	8.86557698028179	7.94550358808336	7.95798802570131	8.45355247428184	8.02851985964814	8.36254565008845	8.1297251721637	8.22042700839772	8.41686309172602	8.56369976618345	8.14417163303344	7.51313392606856	8.95160401182256	8.30192538806566	7.94134747953491	7.97784793818145	8.63059407708964	7.9674757921659	7.98669982524654	7.79651511041068	8.91898105497451	8.10815004486564	8.2762528076207	7.93542742341662	8.07201526355279	7.78861518552095	7.85918321396547	8.26108880549477	8.21742806958151	7.9172161198461	8.58058083425305	8.33600412717599
CACNA2D2	5.35185280937662	5.47356616955434	5.03517701591339	5.95599415690082	5.95079666719022	4.26140397827925	4.97940562698537	3.13839438314862	5.33390687337639	7.26652276844825	5.11787882437408	5.84178583448146	4.98371530161794	3.87342394826846	4.63452879806496	5.78347171530372	5.5063695249825	3.13535576441604	4.86602844518807	5.19923786236538	4.75736150617292	4.05032889443057	5.12508592398423	5.98294760298066	4.80210246855516	5.86649961479695	5.34005826217297	2.48342596780257	3.67849800752798	6.21343075864899	4.58632484440974	3.90887688884751	6.12884550285066	4.86519965662405	5.46788855207613	5.23358712013246	6.10083557564833	5.80080845467833	5.42659617255649	5.6406233457327	5.97801152391588	5.27596979148365	1.71933691534015	5.23239549579671	5.19703989147755	4.98368014459364	3.64329492060284	4.98855373716335
BAIAP3	4.18194367979398	3.85793709650743	2.86593449882357	2.6276863173692	2.67148745569947	2.24421933553744	3.21404	2.72295077364659	3.16588491273308	3.56466786459235	0.392226630202752	4.63999294289257	3.71643636641962	3.69172890565974	0.392226630202752	0.846594628318993	3.63553067301264	3.67298265456376	3.9332535880993	4.03687156825004	3.85814546330661	2.87230959693492	3.65852488990754	4.9229431232647	0.392226630202752	4.67316056799231	0.392226630202752	3.75237194091114	4.0426196820825	3.62458645700502	2.92364957687953	0.888446572487866	3.07556939936235	3.35194716631013	3.3652631137905	2.89926353850944	4.20900131037666	3.84360786263406	2.39544218677841	2.07765716219434	0.150953018102198	1.29725501591766	2.62606574809664	3.04034871656076	3.44549644675906	4.22748345308373	5.02778489135019	4.01806363881512
PIGQ	6.16733096748305	5.40324379564599	5.96961096385039	5.66015919250193	6.59968942452114	6.30433481248966	7.31708724799005	5.66574483741904	6.03610866395291	6.36857807159959	6.93627796525732	6.81137279825386	5.45560600277069	6.46606918031962	4.30341827926636	6.04947619187582	6.28039643942571	7.29332102096662	5.79718042838102	6.2748994382144	5.55217874094134	5.31981115882007	6.38932650597719	6.48075383752575	6.22483385216226	5.97191286141696	5.63313103690307	6.88077261994717	6.62244552902641	6.47081770787834	5.38986743245683	6.34137104910123	4.71720764633144	6.43189527950368	6.07067739861123	6.83122216429776	6.31583585735524	5.5306325002786	5.87904595897324	5.45469740936762	5.63292146438885	6.55694925818086	6.08245251302893	6.50904540981919	6.13642182862169	6.63075672567337	6.45972034090734	6.51458788233614
TEAD3	8.68360923802619	7.9854583146995	8.38751585907462	8.55456682347147	8.77255551592085	7.91123967454554	8.57868097700815	7.05591901422623	7.04360317526869	8.85548411897836	8.18349529885642	8.2636785567763	7.51893435816891	7.86050971789267	7.08360930731047	8.16783865340763	8.33850174694618	8.43842069221598	8.67263075347551	9.08614168511874	8.17657727734831	8.13140732778932	8.79198953819992	8.88134345615735	8.53148471234628	8.43501018623751	8.04201664080238	8.3963299703889	8.50062697172466	8.10342500797287	8.10551506174555	7.28628763538716	8.11398727887902	8.81953281329535	8.71503475360766	8.23503933275911	9.13994678651974	8.69419391574153	8.26811796121548	8.3023024137642	7.70391266340195	8.7163203467496	7.38071452990212	7.95042877611828	8.22746776348692	8.93562679565326	7.94366832735609	7.36432396695645
SELE	2.74909227254338	2.61179347715069	5.70418359333066	2.86597807182716	2.5609519225641	3.31364411435123	2.70547239568999	4.58248038862336	4.89431922732931	3.70887963889379	4.33550620509454	4.59088718943935	5.8408683013642	5.88830019453783	6.72041460816716	4.99378557027071	4.71945406984139	5.10680654674433	-0.21866	1.96243567270586	-0.21866	0.845673527185186	6.74184347659807	-0.21866	-0.21866	2.89505038774722	-0.21866	4.35396211144321	-1.03523	2.97071002884262	0.0732832618670578	2.80174369045196	4.69809398455537	3.35972501724754	7.07168603999422	6.50317383601685	4.87636599605136	1.55972650550526	5.18876755059056	0.663278777067633	4.73169359836302	0.663278777067633	7.52059097604783	2.25401500450734	4.73845575275822	1.71914401400681	0.663278777067633	5.62286346774578
DNAJC11	6.28230112667261	5.71741957618176	6.15004315542471	5.86722364622431	6.73311132151306	5.85394402858727	6.81457193650891	6.45111857587186	6.28306187590906	6.32338643511464	5.98164574101122	6.11606827255482	6.95809361524879	6.07691579051808	5.63561476481371	5.95455958110287	6.07547792224355	6.4268172396792	6.38534436608574	5.52035218556998	5.98483358408627	6.85544060170954	6.28741376521308	6.61744688917306	6.95209	6.28061870998399	6.27784110491933	5.80193	6.78469341820655	6.22876157161623	6.57229348700063	5.99814838397127	5.62260866058015	6.40548430763166	6.0214811714941	6.23720616800368	6.21345562064542	5.53566722149926	5.30091951590643	6.62476066957406	5.61946833598239	5.92646292211535	5.95748994577011	6.51757456769512	5.9063177219318	6.73382793500844	6.90908962923889	7.06541263663939
FMO3	5.16666557456461	4.06090383848392	3.5335423376648	3.28717749544918	5.0918694787048	3.98102107940023	1.98250515172647	3.62114898538959	3.41049005953364	1.95818703637374	5.01900055342776	1.95818703637374	1.95818703637374	5.28730205245649	4.56628936750747	3.27159050465886	1.95818703637374	7.20843648206958	4.03946935232026	5.44568481134854	4.7017908278638	2.90375986367572	5.6335346956003	1.95818703637374	4.06169744882557	2.95890402266052	5.45127286162134	1.95818703637374	4.49378322506476	1.4418834117128	4.25850099862261	3.31507214074812	3.07598392729871	2.9966909695787	5.39184230285342	5.61596574325957	3.66165459177557	4.35016088844598	4.91025319878996	5.15988011533371	5.31292824148099	2.95486916091299	2.7208809806297	5.05007009431947	3.05021590759384	3.10334934013339	3.50204355166035	2.24332713140122
MYLIP	8.55062486567635	9.64877041670834	8.33571939172446	9.29449539801969	8.4245751094717	8.56165628339855	8.0435063569073	7.09291	8.20419635945436	9.23984420557743	9.01117184317109	9.27798856946773	8.91073120976208	9.37988386937666	8.12111996194524	8.66172894924665	9.79874706263007	7.95186572911458	7.09062331097538	8.6129252414938	7.6722305744932	7.54375959777868	8.28418656236004	8.83796477368969	7.68093939329597	8.56011125744839	8.37904606136371	8.32284000905111	9.25896395081067	8.21232442009106	7.9457160855369	7.27379615715617	8.6888730993673	9.04155026051794	9.23809047751688	8.23856548624085	9.04933224365527	9.22063352137829	9.40566080113587	9.3272425098804	9.10951638293748	8.92823337521076	7.52533625047476	8.62191273019668	8.82663849640654	7.81851082709941	6.88639867776037	7.37545336346606
NOX1	0	0.000692047	0	0.00158797	0	0.227684	0.00124472	0.166157	0	0	0	0	0	0	0	0	0	0	0	0	0	0	0	0	0	0	0	0	4.17265	4.19639	4.59848	4.64466	5.62845	4.72419	5.35387	4.94864	0	2.90277	2.01964	3.48368	4.27706	3.93703	4.59807	0.173602	3.10138	2.36389	3.98672	4.78474
E2F2	1.92209801958345	1.88682142352953	3.40885509326621	2.04054780838089	2.95163841685471	2.55184138611208	4.78000281573082	3.48580536789188	1.36618861918312	1.36618861918312	4.3581923838456	1.36618861918312	1.36618861918312	5.27737198382323	1.36618861918312	3.52045305367307	1.36618861918312	1.36618861918312	5.29403269700113	1.36618861918312	5.11611907960354	1.36618861918312	1.36618861918312	3.95792825500457	5.83529369767918	1.96744924740163	6.04632038086842	1.36618861918312	1.12157293859691	1.77208105692768	4.50786922681662	3.80289984040395	2.32249328844976	3.1576998210555	3.38732014396259	2.63194648091823	0.608667354133069	1.41518684145581	0.790068084795144	1.89173093940436	2.27695856951497	0.900875362118333	5.79319560920715	3.33533	3.18735768330625	3.94389634752021	4.75862312522819	5.66495434544046
PSMB1	9.25945459234183	10.0802693692099	9.41495818460965	9.55108744444217	9.62826275695214	9.49508304154691	9.73781017019669	9.6709668675555	9.73103159582765	9.99103878979085	9.58420983016539	9.78893092053904	9.56906957836719	9.13612502284643	9.48064301250874	9.37167787631984	9.32909169507606	9.42735194770786	9.38263752816717	9.72901163405409	9.85284822303354	9.75663627053222	9.43915067338062	9.6534354515244	9.6810845494507	9.97017160528892	9.70015247905657	9.75328459059811	9.80623937789031	9.01196020804363	9.71172930528129	9.61903454362885	9.83011932927314	9.83513252697432	9.62952549387967	9.62665874839393	9.36233800501425	9.61027396767583	9.51195618098409	9.43494302286107	9.69965788918839	10.0335049770351	9.72307198516547	9.36927090419823	9.52218197054228	9.87030131146569	9.66542173980255	9.86276167384268
SYN1	3.45886805670183	2.73388837465127	2.89688505181375	3.10209040308412	5.82915641158983	3.31763252731509	5.23617231602915	4.27809316383831	4.44294209829511	4.67937753237301	0.93668157061939	3.28619123015461	5.48570183858763	0.93668157061939	3.74625331199424	0.93668157061939	0.93668157061939	5.06677184290289	5.21320985319194	4.54686019293279	4.54100630032914	5.3328723254367	5.00562336516358	3.5617340476331	3.31194635073819	5.91695333651674	4.73984151222718	3.6098202556265	5.02776813646852	3.43841366862613	2.76828441243935	3.05612925337327	2.45350310013321	3.95718190015181	4.84531769797362	4.97205	2.71818061610196	2.18200935748954	2.5840593256746	2.86990865075159	2.48229323455142	4.7937459250888	4.22924918094829	3.13106206434147	4.31969702765621	6.09035972058444	5.02698202945422	5.80938361991161
JARID2	4.73320794304117	5.45009141664797	5.19910596846791	5.00100807212245	6.16768591858444	5.19530129305575	5.64813723382237	6.3132692012322	5.91500358204251	4.89134412878763	6.61853157015338	6.05209312001098	6.44579269535102	5.76848460338817	5.49859572757742	5.91946296857308	5.41892447317758	1.87826970490372	5.17007895201563	3.39579093339497	5.33421389144898	6.29138826847273	4.89997411560648	5.76370016581299	5.82260056965016	5.10414894928965	6.05252015656094	6.38853205265786	4.21126311133991	5.89893672137095	5.70512237649943	6.27734848054139	5.30085399415355	4.16382044374587	5.76315609000235	6.3102474264922	5.69774954864587	4.94099584392497	5.60246069919614	5.78922313960031	5.8389684210641	5.31279561032782	5.95079709412057	5.97792615229115	4.80685576105376	4.6195816341966	4.50432	6.55153474302828
CDKL5	5.22963288226844	5.52681388390169	4.44813955713111	5.09811005618566	3.70320179050008	3.81670679394527	3.9831054323587	3.32842863105922	4.98976595276132	5.34914485310178	4.78907878247553	5.13495851947624	4.88755506652153	5.00390695499003	4.8721734366843	4.50627566444533	4.91512087270651	4.04011150384446	4.43737651006605	4.07078582578263	3.63277999824349	4.78817375050559	2.13612334612291	4.10326355845268	4.58595047190325	3.69719528179916	3.58651828622672	4.25853925756697	3.20161508500892	4.24420445608207	4.15165889177249	3.42649901551121	4.18937575542602	5.13180298362351	5.85249001488098	4.61919788434007	3.89743336987438	4.69507084225373	3.89743336987438	3.89743336987438	6.34736362378411	3.89743336987438	3.89743336987438	5.91344346719498	3.89743336987438	3.89743336987438	3.89743336987438	3.89743336987438
CAMK1G	1.47166413817996	1.63071501077556	1.63605762121614	2.08246437867292	2.72728580490648	1.70301167233211	1.61602087513453	1.65408292426061	1.69040956619507	1.69040956619507	1.69040956619507	1.69040956619507	1.69040956619507	3.72689014906475	1.69040956619507	1.69040956619507	1.69040956619507	1.69040956619507	1.69040956619507	1.69040956619507	1.69040956619507	1.69040956619507	1.69040956619507	1.69040956619507	1.69040956619507	1.69040956619507	1.69040956619507	1.69040956619507	1.41760880086899	2.87315324890668	1.74738796387101	1.84905507078668	0.977293964931215	2.15483135699372	1.66158378645739	1.91078478667669	0.684545186961617	2.23146820118352	1.6333246408206	2.1932205189409	2.52421553074093	1.05691457339253	2.1600192519787	1.85137774445977	1.8534537577944	2.32092810986146	1.86378624124076	1.6872325944187
NADK	7.30213544579724	6.93379317634263	7.66417625040029	7.73528701230174	7.72038707280745	7.36488492256512	7.77603034277417	6.66595366584676	6.9304161086081	8.05892830195066	7.15915787881342	7.8555765698184	7.41119089717107	7.28936542982633	6.80107847081956	7.48996931807545	7.2619720746522	7.99302070978727	7.38543087953147	7.49477887331709	7.03618915580008	7.25751189977588	7.33646613038472	8.06191661911779	7.15306499333478	6.9978342491543	7.26651285509858	7.76892020830567	7.02315321610181	7.30487674389452	7.58951109244559	7.27150063856934	6.83002110953616	7.43700995342788	8.09336828345012	7.54293623139535	7.93560767656174	7.33259594275181	7.87447489285657	7.01670927382608	6.87613472082265	7.10369999625668	7.84280992195263	7.13705902866267	6.97704222010887	7.53527157963679	7.44422018331354	7.67653115215261
TFAP2B	0	0.380358	0.0831557	0.00158797	0.00485815	0.0374793	0.00124472	0	0	0	0	0	0	0	0	0	0	0	0	0	0	0	0	0	0	0	0	0	3.90122	4.91146	3.26698	3.47969	7.56257	7.28124	2.73239	3.10542	1.87934	1.33791	0	0.571502	2.64969	3.94806	2.78922	3.06206	2.36254	3.07868	0	3.11735
DLEC1	1.59707669022403	1.57979379428162	1.88760647228883	1.64530639249284	3.03196098256559	3.0177226609554	2.43327582058082	1.64827123727451	1.22384044148906	1.22384044148906	1.22384044148906	1.22384044148906	4.87875105533171	1.22384044148906	1.22384044148906	1.22384044148906	4.0460719465682	1.22384044148906	1.22384044148906	1.22384044148906	1.22384044148906	1.22384044148906	1.22384044148906	1.22384044148906	4.72028494449681	1.94618672124406	4.59246338476316	3.8504366376669	-0.341573	3.87078907001002	2.45731897754851	1.58017852030616	2.07977998205351	2.73222266201464	2.60433192610706	1.7083	-1.15146	1.94095233788412	2.81850324078043	1.57687690322961	2.68074117006793	2.00898973466726	2.09627119147578	1.81072247525366	2.13807684075453	2.04355891637315	3.66030493685655	3.53686398190393
CYTH3	9.01438125449884	8.83631214866124	8.5696397018759	8.79474541516784	8.96984343465022	8.81706507114272	9.03993213073709	8.18992498924493	8.95422709503631	9.09087555690584	9.07523319371042	8.89082820470372	9.12601456666363	9.13539385156483	8.69028069446797	9.09892143952288	8.96659315875734	9.26403703561328	8.84014823799876	9.00341060582333	7.98515356325363	9.01457237782238	8.00042022634472	8.61295	8.57458557621605	8.31692530562298	8.40878794644344	8.78420677796669	8.80394913128778	8.7689031264296	7.90470848900819	8.97089577954953	8.35298200183722	9.07251	8.82795933943713	9.29625521549188	9.30467550263563	9.16121340902484	9.23116620437837	9.00265592401361	8.81109	8.44002063091248	8.02052503676303	9.09095743239646	9.06157664575332	8.92568562447163	8.52371768312473	7.70682630573466
ADAM22	4.22029945719141	6.01905378794835	6.01597480379567	7.26498237495612	3.97099837739697	3.52882012809607	3.83842647454741	4.00173330498945	5.62278535260466	7.38465524930517	5.08027859649094	5.95446509695193	5.39067459319208	5.4936781612463	6.45229013749442	6.83109056041891	5.32495141481257	4.53951787440123	4.08914372094309	5.72334166474517	3.38846586482601	4.63715272708698	3.72811914570202	2.70317069285396	4.14861753369753	3.58163925506021	3.63078670143504	3.05926965786369	4.31585311139033	4.11338175379685	5.17480719330164	5.19546896622562	6.73005392747601	5.15447258059072	4.70376107652376	3.11977777312706	6.6778013437868	6.14248530443167	5.61451311809716	4.63408738085332	3.80008776028424	4.58059343321742	4.93729441182117	5.88163949658767	6.97089358064864	2.83347248562927	2.83347248562927	2.83347248562927
SYPL1	9.74920096327198	9.86386955355185	9.85139847149221	9.77154196127863	8.53097289034472	9.29405987653596	8.57371162778928	9.68182985092314	9.53715723494796	9.02066129441303	10.105138365314	10.0427320746096	9.18777042071882	10.2042955304062	9.60456584808024	9.86036360566569	9.34348457334094	9.33101710732793	9.41880194252849	8.91608310259381	9.72082833948888	9.43299857083837	9.22611140393556	9.24395388860731	9.33860895322176	8.72263317355883	9.08765912857348	9.17650101715434	9.2706363545165	9.49000543150812	9.29791271894848	9.19646149308978	9.49554361274824	9.5729675998012	9.68602883077311	9.44564755595485	9.4021578987065	9.73267271997446	9.81810475230093	9.67309449110074	9.97399722811113	9.50416349919528	9.00654276707204	9.55942936012109	9.55334431878863	9.24126795576311	8.68107592261737	9.00238429144723
CYB561	6.3593631734607	5.72051273431299	5.99681856252294	5.89243056867957	6.33703956625108	7.00605989708216	6.65486438795873	7.38464860698103	6.01117853734851	7.2992189526512	7.09924447657165	6.53369776455289	7.3843366699405	6.36857825299006	5.81618565557984	6.30012310648996	6.68111827839005	6.45916438705971	6.6006	6.36636592590864	5.78151694114684	6.06471338494231	6.57945793346009	6.4875705257876	6.11107774721573	5.61342400177684	6.21801482853297	6.57540349301865	6.19745828832663	6.85740823663827	6.25111882830307	7.0942141714199	6.12284146617106	6.2697576275078	6.06331999058155	6.54619473511351	5.97043524885742	5.62525908985743	5.9356199821515	6.12834691412773	6.47744819522483	6.27055599747071	7.14634273034646	6.39863132730288	6.20580030588741	6.5872672016908	7.19933065164939	7.23581772531833
SPAG9	9.82033034313551	9.76650042694173	9.80990236595755	9.88483862778502	9.24491009479536	9.59331853045466	9.25900960371976	9.72818501371953	9.8235671846074	9.45598802104235	9.69359702764677	9.83304256556889	9.67106640364224	9.70000763459602	9.73903193845738	9.73660173055136	9.74624238759769	9.88810771968879	9.71525972825454	9.97766093141465	9.42587194138794	9.57456801313175	9.6731362738511	9.5327453253705	9.58496047480791	9.38403951174364	9.48879689154245	9.80408005923834	10.0526579379497	9.81653627299112	9.59417185540342	9.27294387943885	9.75142	9.50940150559291	9.63633940906606	9.61910898887506	9.68553813773776	9.84373680045443	9.77728890588996	9.80080100358905	9.31968622755535	9.42886825687561	9.68690903163024	9.99462274586648	9.44687449679998	9.60796177713538	9.59866276819768	9.64751150534391
CELSR3	3.39672851920133	3.22772224440239	3.63804954612121	4.03578500916804	3.46779	3.33544005963109	3.83007991117131	3.12672033430966	4.36433301218202	1.36780273633693	1.36780273633693	4.45195399163955	4.84932971304654	4.39048821301276	2.94257013184848	4.80228699746063	4.21925827672926	4.51496229725017	4.08011921996964	4.7645287837448	3.24823122214895	4.23530157409261	2.96571907540541	5.27634780657347	1.36780273633693	1.36780273633693	3.41315066892181	1.36780273633693	4.22375039348314	4.60566568553871	3.48899334647587	3.95246893900854	2.80455657841093	2.08112251886967	4.01014698034168	2.78794025225088	4.32928879077463	3.91795827447072	3.23706628891152	2.29366	2.94034200982375	2.8953200778136	3.34277671240265	3.57124898076437	3.90615936694425	3.18811674716458	4.58199971342109	3.83084344596611
AASS	8.57140541176436	8.56047	8.56215349192544	9.20957390154284	8.04313252386151	8.36351564088031	7.23804005827894	7.54771443804429	8.71624099706605	7.3088010833352	8.35740420393635	7.99725739854726	9.08444315090196	8.65306536496074	8.73378278817182	8.38776535957814	8.55338646186783	8.05588134000476	8.05503226865204	8.18816239411979	8.2099857168066	8.05012332288011	7.70549862475902	8.34346837393504	8.21687540664464	8.40129070908695	8.34741465481914	8.05256224289869	9.39281751707427	8.14482891749934	7.97992451161376	7.50547022142124	8.61720403742276	8.10479838723757	8.62688262653317	7.72807286301622	9.18013171590551	8.38447847951726	8.91510847787246	8.68129029668608	8.59274976599947	8.03931361774118	7.51371676381687	8.60705814275165	8.21866	7.51848501077406	7.55551244266915	7.72458411864551
SS18L2	6.59529868068343	6.89436753302597	7.60622926244629	6.69180413668067	6.19033919991036	7.38986848303057	6.26180981558223	7.81738501268805	7.55319450643164	7.12868456060971	6.54884388326371	7.21464507894254	6.69662425931374	6.25606280102504	6.09526692970128	6.68864568025495	6.09344053217624	7.16985069912631	7.35666922198795	7.69381638324504	6.42837291425822	7.17143897159989	7.27648478041403	6.20665710333488	6.63109894724521	7.14046781279128	6.38763847391371	8.54834998169811	6.54711179831663	6.93903793784247	7.43059775756205	7.48738714101016	6.52402935278537	6.61858080026413	7.04726444340936	6.99352008195988	6.36876505358141	6.53844377610816	6.71507358621546	6.62643309471872	6.71377315668984	7.23741590341602	7.66701	6.90701137378021	6.94388892105456	6.87065442680657	7.27104270578434	7.62378435436238
MPND	4.45312009503506	4.39286944649292	4.7834784458983	5.08852358571426	5.19657588482631	6.05595693248128	5.48922433226214	4.19589029803877	4.84100714258671	5.55069903939479	4.85141296381702	4.77042554463172	4.93221927472481	4.80480810060653	3.77025618279832	5.40500913714553	3.88775483060789	5.19318229422665	4.50101567509123	4.69624149291163	4.90529837978299	5.05760223625474	5.81635676567675	5.41556214637374	5.8726905454229	5.25419317022428	4.97695902285652	4.45947363874534	4.62418789768361	5.55184716668259	5.26853498217331	5.08443799009035	4.98740526592629	3.30903556105405	5.31687390303056	5.41723245357303	4.96843918641072	3.82010169804222	4.99996402986995	5.73997472885792	3.79943194950631	5.59455892767005	4.8430739051243	4.79304360119262	5.22213884562972	5.09829272261894	5.42097315131898	5.10076008951669
MGST1	7.1599730559755	7.40292563469936	8.50592907977516	6.40362085982635	5.24292553282578	6.63870001125924	5.03049230733438	7.34687288834468	6.43881288407871	5.66413249692625	6.65822434245376	6.5358261060588	6.99631725255685	5.90358999713384	10.0562659978508	8.0895456658275	6.63105970074174	6.37557893442497	6.21685210483922	4.42040962874607	7.85197798234609	7.24059134583133	7.0302298404887	4.25301547098478	7.19853344647584	5.55568823264672	8.14276706936254	6.53909188493921	5.73515714613283	5.42973736993504	7.86580184030005	8.40690370674359	7.70004680277029	6.0402520297938	7.31399284732044	4.90906343577177	6.00737756886564	5.55236808439911	7.57261974263761	7.65734123343069	7.82057142983378	6.43469026351474	9.0809272001835	6.46243331098743	4.10394774104796	5.29950478650419	6.21908612927576	8.34456478827539
CRY1	8.46684	8.02243895415188	7.90953931900784	8.53413875066571	7.13257368414852	7.82687463409454	7.32469448928646	7.37295229891597	7.90356932816811	7.86078646848093	8.05151514457758	8.74034834603638	8.1565889757503	8.08659167276435	7.62460133926911	7.87573784186541	7.76174981167136	8.24368886599262	7.78649045852656	8.99730042053713	7.12190312732831	7.47835565761508	7.40084861851577	7.70748853302482	7.20880884501407	6.87847520600355	7.59216638853622	8.06363621932017	7.82884880332383	8.13172789372363	6.8342027436149	7.30577961403142	8.28877077820523	8.12776364957597	8.15244547925352	8.25793532361179	8.30469505731122	7.98792465418729	7.93957221944243	8.60333982223513	8.34181381490711	7.25080467923966	7.21634447292509	8.06446033076946	7.97181044025742	7.13963843242796	7.45192644408344	7.64900358134184
NFIX	10.0141422030609	10.246174502065	10.5292425466763	10.4197560418853	10.4597953436376	10.3012044761409	10.9608434141186	9.34939207902776	10.2166921855248	10.9509189218652	10.232673077208	10.5083600390599	10.0265955693783	10.1451737772187	9.55854	10.6253369050326	10.4345516459842	10.4508835757311	10.1142847932105	10.4231574826956	10.4843800417514	9.49588177758857	10.1692536366189	11.3006148458333	10.2574915950417	10.7454606941817	10.2606319283338	9.49283606827516	10.197569369333	10.233772192611	10.5234902128687	9.76052478613758	9.8875535976984	10.9701862687075	10.104999192662	10.3504493571391	10.1893176555776	10.6216431985154	10.2228942382536	10.7510375070834	10.4875525559185	10.1102504124744	9.31992474582972	10.4945384098632	10.8327460580243	10.3532431578792	10.4666706689818	9.73246211725762
ST3GAL1	8.50690072443754	8.68742432996996	8.73898269284424	7.93050742624474	9.87810997507114	9.66334416964394	9.15353547234807	8.95246357721281	8.13670035057367	8.69916409819133	8.15307873312593	8.27609207931744	9.12630592558643	8.71462968532894	8.59816179046384	8.55734905500017	8.14013356298241	8.15766553008457	8.83457855698352	9.7016705412943	9.29011068245218	8.91854424649982	9.49191283044147	10.0648121903264	9.88976171526287	9.49576868286505	9.91527277331728	8.79550808042294	9.4274761398007	8.4848194874037	9.33585279863423	9.19526315071033	8.60217963311649	8.53885341579858	9.46095692839548	8.2964559071214	9.75981706776652	8.5910793119399	8.86484811338031	8.22968955389806	8.4508001337475	9.28467399175722	9.19239317254211	8.23795798606677	8.97790499834874	9.42177552525219	9.09859274113516	9.18987897852654
MMP25	2.46558773202688	2.0004766190328	2.42148770874763	1.84950185511692	3.58541554457582	1.99119714085474	2.03346317243979	2.37720162908145	1.6903375652561	1.6903375652561	1.6903375652561	1.6903375652561	4.0676157833854	5.25274009650956	1.6903375652561	1.6903375652561	1.6903375652561	1.6903375652561	1.6903375652561	1.6903375652561	1.6903375652561	4.94776724840615	1.6903375652561	4.60118774123473	1.6903375652561	1.6903375652561	1.6903375652561	1.6903375652561	1.95403686054783	3.57979543002286	0.425431168600199	2.30274298260515	1.93400825903145	2.4923040953447	2.22935328435165	3.74453757753273	2.02046532171794	1.81590605847279	2.50899999120107	2.83338849887344	0.737880942081811	0.951154129160533	5.58843215164934	2.64735439619897	1.53616690093571	1.52532071370016	2.2915928644754	3.69607228989126
IL32	5.16421814702303	4.33299505204998	5.4266337656537	5.3207047270467	6.48751317948055	6.91667	5.61888395166846	7.38894161952789	6.03536597439853	6.08167811560449	6.16047198391692	6.17567369327177	5.02054670590393	6.12156626145755	6.11250825923215	4.98806605195111	4.90827239466762	4.51298795207796	5.80548543675861	4.78218825437018	5.61822509906476	6.29391961681465	8.20020157986594	5.4338905684788	4.60143922771318	6.27115402780385	6.42120149415323	6.7164114314033	4.61069284127534	5.9013112616893	4.06992887555654	7.2210373009258	5.89471367541947	5.92820959985713	5.37530798752169	7.02290464335727	5.02389535228018	5.39347065731599	5.70538315009628	5.80284855972691	6.41498602477997	4.04761740515821	7.20790465291142	5.93679831250326	5.31241743651723	5.11948305241235	6.66195119327252	7.4356450436371
MAPK8IP2	1.62580901661405	1.62263253025716	1.25287971096799	1.46970528289498	1.44855132998553	1.84970921198023	1.5943285690401	1.26940740073477	1.08818884660029	1.08818884660029	4.5635774460405	1.08818884660029	1.08818884660029	1.08818884660029	1.08818884660029	2.31467901068712	1.08818884660029	1.08818884660029	1.08818884660029	1.08818884660029	1.08818884660029	1.08818884660029	1.08818884660029	1.08818884660029	1.08818884660029	1.08818884660029	4.25850330628427	1.08818884660029	2.87746030019599	2.45168649238797	1.53616672353426	2.27471823473796	0.859224654875414	1.28171618383405	-0.159244	0.968989433699914	0.549899477153601	2.49425358720906	1.91927677227328	-0.180625	2.08332976362918	-0.180625	2.43555860710665	2.79545142538844	2.55764792258731	2.09875058144811	-0.180625	1.75867507576105
MED24	5.7360552404537	4.74706445688341	5.8420178794419	5.74997697733535	5.73655503374587	5.46267819123733	6.50534016284728	5.66484625448338	4.82675117647436	4.76051010243855	5.60662349480593	6.15731774790516	5.64186430571228	5.46503042093719	5.15300667459509	5.68741030815701	6.11417020210289	5.9954263305677	6.10467219506785	4.94408502598759	5.96201842770386	5.12195752773393	6.53730398060355	6.16599493493676	6.03726319870596	5.52400303134431	5.2253767667943	6.39293084160617	5.84516871275337	5.47386836385282	4.79446396960796	5.24404510207816	5.02028370400664	5.8660273639995	6.92889503703178	5.68206143004162	6.02918403378036	4.98091243523178	5.97514530530075	5.61448114585527	4.7989072580007	5.75307567716066	5.87142799044887	5.47687938002256	5.32538931122016	5.81161831117891	6.39903254826556	6.23280085171955
RHOBTB2	7.07166498249635	7.26141364371463	7.0517761367439	7.03719222119705	7.29101914922196	7.55946829920153	7.7352272244299	6.10910972386709	7.39866682625154	8.15262179129653	7.13400785967356	7.55698580110745	7.27360930317271	7.2913946185434	6.35106528617658	7.26686433893666	7.31784391934669	7.38176169365971	7.32622126570797	7.33997437266497	6.81051439798195	6.72701506721346	6.63406714501939	7.83584910296393	6.77275225635362	6.90332575582867	6.43940562222878	7.0598806223874	7.69523880429617	6.96829554838871	7.37936173567482	6.83881684552306	6.15387820628925	7.06706667286608	7.6206730097282	7.30560334681897	7.84874737504911	7.59824384728105	7.66314023328259	6.88340489584028	6.95784093093197	7.27857554183731	6.68076450931251	6.1742290227381	6.90745267283281	7.3838800997013	7.19367770240873	6.98261724750384
HEATR5B	8.55347953045884	8.58639787510633	8.56897950623752	8.82439270021012	8.39538	8.73875642696105	7.93348951681876	8.73580124753344	8.72985720597512	8.74291923869859	8.72504664011221	8.50315489817441	8.77755402830332	8.68445399324935	8.95182806810161	8.66895461104809	8.88117325301806	8.77775937098242	8.42691777910223	8.13161846235524	8.52450567086086	8.44405513411485	8.18145211369057	8.26920594017746	8.62484233227411	8.51853584338966	8.25787842052018	8.41500352436802	9.11155996829656	8.47140221718689	8.19209847273744	8.6642535588246	8.72571792635216	8.42581288034477	8.62966507518552	8.3293090363062	8.67110000260719	8.7185542326051	8.85814718558832	8.69417901594894	8.4814928572877	8.05233473328733	8.23815023746438	8.78661617412969	8.76379762248756	8.67612286979926	8.40327371510068	8.2685849422979
SEC62	9.5085726624168	9.83407428859235	9.70272831992701	9.49439293099829	8.85440091240808	9.29534451921173	8.89145312023308	9.57172727490087	9.79575780430795	9.22218816124096	9.27464959495908	9.32657865490531	8.95233265167539	9.33288247070107	9.35034433041925	9.51262809407307	9.57586412341517	9.23518086492892	9.29758713349452	9.46356016619767	9.79299027259309	9.52540460065628	9.54402179264938	9.24710151398211	9.49637225232442	9.72054266918477	9.52420299013845	9.34285954953734	9.30858612406327	9.16205927543052	9.46846309282434	9.14393121138763	9.71920826266734	9.55732194647117	9.71130426827455	9.35650167750418	9.39806364105187	9.33571627879306	9.56918621374884	9.67389452018281	9.50068412580449	9.50970617916495	8.9870567457031	9.65034349790041	9.86873060879018	9.39267866025215	8.89383124898633	8.98261594163922
CSDE1	11.285349986383	11.439930341204	11.5334090381885	11.4647840617772	10.5288374709983	11.1265941797736	10.4964543912298	10.8610847602375	11.093257831705	11.2220588425293	10.8864097638272	11.0324655030285	10.9679862367709	11.2897815443383	11.4280514106859	11.2220589587815	10.7799576514824	11.3162603011678	11.1119077023777	10.9382821797286	11.5057427360982	11.5750748329528	11.0776996875014	10.8864098800794	10.8227221748494	11.3953971060656	10.6576568807604	11.0526399046626	11.3875706813328	11.1452596973278	11.4471719333951	10.5436561687775	11.2498945813455	11.1114949300499	11.3185958842397	10.6951618505898	11.0333145478023	11.4848581658349	10.7213899258434	11.4725427701229	11.816	11.0642783873669	10.9578856588081	10.9268628028749	10.8984312695896	10.9146352179878	10.9010662857621	10.3031891508685
UBE3C	7.92504365108787	7.45287573846937	8.20350316780581	7.84774943187022	7.77066752950309	7.9100176602141	7.45812110332879	8.03541332022869	7.48809055311132	7.41336820144673	8.01072297184734	7.75274419890605	7.54014657490966	7.95663087851341	7.59261798762739	7.91524486036122	8.15351894846702	7.82421824872551	7.74137	7.93344790084307	8.18787184405546	8.24584431037946	7.55720479459487	7.81823924360819	8.00376144217953	7.97676359949428	7.64016460775112	7.92097419357322	8.31378747639562	7.68968609797424	7.59946233077208	7.96064873818948	7.43179453147302	7.7301359430002	8.02200182418994	7.56400023343398	7.52468995508672	7.71927400266293	7.56479852713326	7.92350196893968	7.72685327533984	8.25435075140846	8.02397197684443	7.56035775488501	7.90635752833563	7.69372075979774	8.08677234794337	8.20187743675479
REV3L	8.52835123523094	8.70815377464689	8.51332459272807	8.55142113140011	7.75000363946616	8.39601501383854	7.83174585535833	8.93863849608356	8.2592215819381	7.82041877101035	8.15398943494422	8.22755870042878	8.25619645969063	8.27948349759432	8.90716463799821	8.67425826408154	7.93406751053045	8.04944031747639	8.90716463799821	8.91509311666854	8.5080848450721	8.87628054597833	8.51511199642751	8.20884893056201	8.68431238108797	8.25182380944782	8.45628239168957	8.65225947419588	8.78211911270095	7.93248139226194	8.38747281496355	8.98136063244534	8.59016035369745	8.15810692371985	8.05421449834811	8.54267381187835	8.33492645667279	8.49356792059931	8.60489197809153	8.78722346519041	8.55855869440627	8.33065426373634	7.84341913882345	8.77228988842169	8.29270661950932	8.50228586789206	7.49960379302086	8.59029573278928
FAM76A	4.87506715290139	4.96521684116919	4.7629194911361	4.92580097569079	4.78880302589209	4.3990405474654	3.6808518238801	3.17855224662553	5.26259923290422	4.86221338924192	4.03479741048547	5.75403714153916	4.59459491885193	4.77636781184261	4.14933025995831	4.40329093824015	4.93975599558821	-0.111749	5.10712881174049	4.76559652579433	4.66899800560727	4.97272095129315	4.15316241401182	4.25314147365055	4.13310846805839	4.25794176382961	4.73224080572682	4.7499182411764	5.01492939791647	4.70353736212556	3.44509472002665	3.77131528701677	5.4411131148877	4.90404847217135	4.66542355303925	3.59780914687458	5.91764257465105	4.98622862455469	5.28928327801122	5.60948836505284	4.72597744917708	2.98305982149449	4.30046108176997	5.81537864324648	3.43857494724101	4.85654262117574	2.50744321631874	2.50744321631874
TRAF3IP3	3.9395867019901	3.06189604271252	3.20085488438286	2.77673748312582	4.90799694236474	4.80832058376541	3.35409435592815	5.52070677673918	5.46118306709319	0.57010326690398	4.95354887627421	0.57010326690398	4.3405047449884	3.97291767477042	5.3923523959088	5.39099893849814	5.20423162635669	3.27998735556816	3.13399497530015	4.53322151000684	4.62348541786824	3.7890319681595	1.54408055625772	4.67547148994523	3.00475217441953	4.20261332989207	4.52285557852007	5.01112956072506	2.22462590699411	4.08464946879324	3.78499001526731	6.16045844620056	3.77483065794858	4.03665398482122	3.70538627102595	3.57734247268835	4.37339860233513	3.98814270553858	4.52877228525549	5.04930578129297	5.25910801161677	2.50227314098687	3.89210175535471	4.69827727967838	4.23554825745774	1.36995973611072	1.78123627454495	5.47697303291395
POMT2	6.21951128665741	5.89901882476446	6.65898808023704	6.29525694092584	6.65430646235808	5.80318441200279	7.15257592734875	6.2952563680556	6.50953659858189	5.48712822840392	7.03097669338447	6.32170404156785	5.76469705740042	6.42674137487786	6.04844066759127	6.73362050726813	6.22043407930493	5.30377413480993	5.88895868729262	6.63582646477863	6.65583295426846	6.53111382681112	6.86997131668528	6.65727828802568	7.24666368984572	6.20976978234302	6.81240912446634	6.0521338051548	6.53297666222355	6.70863776188523	6.37272060082982	5.29424125537292	6.29274296172879	6.48427885582391	6.32167383968035	6.96791436558655	6.61947509102147	6.43576634410326	5.32129830391708	5.96959103657465	5.64171720829433	6.49613853936447	6.36680373837955	6.41942720444787	6.54187874951203	6.6492823901101	6.99993763545506	7.14319754912982
VTA1	7.42534752844955	7.95888540034063	7.31904081433848	7.54642633937359	6.89319205244471	7.40814732590254	7.10321039399073	7.63111480834708	7.73568319584549	7.18642262865811	7.32535099191513	7.08638367021961	6.86587321717273	7.74684211210785	7.63473744927753	7.26380976581429	7.56036601717276	7.56925027194837	7.8181094869251	7.2854206843106	7.44998282892325	7.36811962712209	7.23932465966761	7.09832679669953	7.53096462343318	7.75186530686784	7.46920266095138	7.71188000744714	6.82916907028518	7.60541962541735	7.79974390487532	7.47924921782275	7.36369022867113	7.53340189227994	7.32147695433879	7.59506801961942	7.10327880321419	6.97619913438165	7.54556328160821	7.52173691306436	7.34879600892036	7.7538126610712	7.34647034266027	6.93558447190255	7.57698634098634	7.85599381573467	7.53994239707711	7.46647253222317
MLXIPL	3.2530406556296	2.57690865959609	1.29918349598828	1.85483364290717	1.30417971420405	2.63275727776254	1.33468505882957	1.96417544670252	1.15982793577371	1.15982793577371	1.15982793577371	1.15982793577371	1.15982793577371	4.6453049771404	6.66411108334475	3.03168419828797	1.15982793577371	1.15982793577371	1.15982793577371	1.15982793577371	1.15982793577371	1.15982793577371	5.2883653170128	2.46918260220962	1.15982793577371	1.15982793577371	1.15982793577371	1.15982793577371	3.00059400271457	3.30389299324639	-0.0424706	3.89383027216071	0.983731293674542	4.01819748500716	0.130446852212337	0.688041188361513	3.08736174607093	-0.7549	3.01065556310929	3.75814829352982	4.44824488598842	2.25102291554398	2.57244212141855	2.41732485802182	0.491930943784432	-0.7549	1.61585601342807	2.05905450106557
BAZ1B	8.50584149026763	8.92690117834412	8.84303446183729	8.27259320846274	8.88389421545313	8.71644921707559	9.05555933187073	8.5128532175094	8.88364064599243	9.04926244278436	8.25633167852897	8.23465178408608	9.09264329647235	8.64976636223753	8.77522821892463	8.75228075000827	8.55238378158317	8.59301778506192	8.49193032699344	8.61674096531997	8.80308957957843	9.26343355313652	8.62323829824013	9.0403302293758	9.23084209114465	8.87650283776082	8.65253427724899	8.23465178408608	8.9491407313156	8.47522156826355	8.60206773304012	8.50737916173267	7.96230863249958	9.41326323027984	8.84216049628612	8.31093844181456	8.45384065306619	8.3391860350902	8.81120440908857	8.89436913275395	8.4766601852951	8.7943208508848	8.70060877005177	8.32276325011972	8.68216116018968	8.80485503528421	9.24974975899251	9.04177396425792
RANBP9	8.92710027130896	8.39324358052953	8.42048304049766	9.4880065247909	7.40112403841414	7.27520469198118	7.2832102999577	8.17401145209384	7.77411612470264	7.61194324193065	7.49220958510071	8.18400795760861	7.78778498391126	8.13224505006628	7.4902742949953	7.63959137883706	7.8182625387952	8.32713427037394	9.0210540251247	9.05945258786515	8.31554035552887	8.23303227921122	9.09911314823082	7.56083614170124	8.1690501917836	8.4699533437714	8.11497447347873	9.22744326265836	8.97296713248433	8.59128693277875	8.45333248322586	7.61154914306394	8.23538748075673	7.43111012342978	8.18942718758707	7.81644	7.91792892696149	8.68000990829405	8.87984218523497	8.57962018090855	8.3622046912474	8.78849995631245	7.76532538672093	8.06312825197804	8.38579708974341	8.63122893771328	5.81785909277933	7.32865371422969
ETV7	4.02676070404341	4.12825963580033	3.53515658801574	4.09174355983513	5.38712385427055	4.96889876540654	4.57577110464555	2.99535362481769	4.16490494991356	4.53487945728883	3.66186878530447	3.98648293106017	3.79157320525193	4.93782277046585	4.47867264286835	3.5845935712885	2.53302959406568	4.57387286711964	4.29804821329942	4.97123941490677	4.07286992974018	4.67066890962571	5.21022490207808	4.63763983469509	0.13617172027252	4.94935168954495	4.86462165402193	5.76716817993575	5.84592053056649	3.9828009852887	4.33801814248415	3.96615328491997	3.79552657341002	3.53911713184916	4.14863630965795	4.02325468944461	4.15606794492074	5.12290657859384	5.42019601666759	5.04047095429459	4.80111371117442	3.18822254967754	3.20875331823581	4.93181308213475	1.60448303677427	3.69767982068302	4.6281901603985	4.44905209985498
METTL13	7.01821647235771	7.27124384943707	7.36731678583716	7.21406935620763	7.69256412769196	6.65501018109458	7.92518	7.04079135623996	7.00949237241703	6.72055543277063	7.64272202676354	7.40828759264353	7.70114139523448	6.26470456994968	7.36148179037365	7.0970977326957	6.70598587269781	6.95818620632895	7.24159314517137	7.33578585568234	7.74666241787624	7.41947606366106	7.77013032350605	7.20400078919411	7.88216693892198	7.29785701591192	7.28416493098754	7.47675870879416	7.63207378650016	7.08003087238413	7.59949549974351	7.19646153269916	7.02538447644581	6.87814516462859	7.51145822835528	7.32661656723011	6.76937	7.02290040694377	6.74530166052359	7.22360374597797	7.05096808959914	7.66700291724355	7.44873165897901	6.95704393393759	7.27764374931611	7.52048350269497	7.67892447702325	8.09574939371688
DYRK4	7.10994800949225	7.74395921566366	6.69707924498216	6.71929876916246	7.35270122709533	7.16664636297809	7.54153838896316	7.36858364233894	7.5597287842089	7.79742880979216	7.01469107881777	6.74513008078984	7.4694087324786	7.74092015831959	6.57517392505853	6.50114279378564	7.3589211287908	6.57629652423419	7.34448419209352	7.59544504078657	7.04321193360362	7.57991478941185	6.88461928642334	7.13727414304914	7.53330189139315	7.50729781859282	7.44805190896729	6.88905977913177	6.89734617794756	7.25157746706766	7.60305923797028	7.45197861152764	6.85324648276343	7.48951253009395	7.09581761935189	7.17844981963249	7.09857412357652	7.32711752557057	7.03426908524933	7.22241575841651	6.76105288118516	7.52868094125333	6.89822479718212	6.87900653736479	7.30970706095031	8.03291744828402	7.66842830000451	7.04370675058434
ZNF207	9.44030606502387	9.19401769763126	9.63626986739608	9.4661808842842	9.19902176948513	9.02637616649438	8.88313906398988	9.64832518738567	9.15823988073307	9.44507726760276	9.28507587506975	9.05604370398482	9.2472979522317	9.17944893951137	9.61394719536142	9.46158109044603	9.57919225597799	9.36593643826595	9.2193664978928	9.47935597299435	9.22510588916981	9.78694	9.45108288690992	9.22492608879002	9.25175051957662	9.35557482128444	9.14121131858399	9.34918005707192	9.7508726095396	9.44706643923295	9.25694600655984	8.94958513313797	9.51297919282815	9.05235090681263	9.2827390603607	9.42661170617724	9.2216192744487	9.23204659519271	9.51195322482484	9.33390781745855	9.25366731663036	9.4405541133411	9.6502849278343	9.38398482159391	9.05234188144365	9.00761034824631	9.43065806789991	9.5514582147235
UQCRC1	8.57683206247824	8.96970979470693	8.59928455975523	8.57303239738135	8.89634399617143	8.72056433825923	9.26054690212346	8.70509009841475	8.52582967891448	9.04713246154279	8.66164398481641	8.8109433388774	9.45411267564152	8.43283741507072	8.14439893731666	8.71997804196258	8.06369601980937	8.98229815066406	9.04496201686539	8.81848174389477	9.12166438006045	8.49961522667973	8.74702650915907	9.21488124238644	8.90972704078997	8.86160958604704	8.82102155885245	8.92416620788848	8.63727151300185	8.80580438929698	8.76961358456269	8.8691637406011	8.4146350769416	9.01955673882358	9.30785120743806	8.49573013057566	9.1696410644854	8.5382418087674	8.94067843142519	8.41659538842349	8.3821917704993	8.73560895741861	8.82234974708701	8.51165506226289	8.69510094223574	9.17119294116439	9.34803533502678	8.86619663054951
STARD3NL	7.45437626281406	7.68043881452372	7.38824445491581	7.24947149213148	7.26560906020827	7.62691204728724	7.18575650308193	8.22335373439243	7.62919335072234	6.65612437027831	7.42530886573318	7.81088719868334	7.80185290573748	6.89704986962515	7.90125178399518	7.28967743075094	7.64150453793937	8.07484973176251	7.69114231574583	7.62919335072234	7.63710955692823	7.62361531541171	7.7895407266493	7.11082570687908	7.6578166853581	7.14927542622008	7.29549442434983	7.62769107922836	7.43089233185988	7.52291691250073	7.53519346553155	7.85813187906878	7.21684034709248	7.53519347288654	7.45696104129926	7.77512697718011	6.80318360261556	7.13298133150846	7.56210661284162	7.76334830197395	7.52476309196294	7.57830222304824	7.97811117413112	7.57588565580764	7.22315631055673	7.50216077563796	7.51793880003303	7.9935189015727
CD9	10.2301985674815	10.223553550541	10.0145989908023	10.5402317135347	10.1335537448938	10.5170390720049	9.05182951924393	9.00570466039166	10.3494218447156	10.2210261577326	10.3373962933886	10.3718649405417	10.3186461519683	10.8521279015758	10.2964	10.1970023142443	10.459748301522	10.2434203195703	9.39794227432107	9.94413644944176	10.0571368600354	8.38280715692808	8.8875115567252	9.95021704174496	9.06467720392638	10.1745043214872	10.3532160744941	9.55108767472947	10.8397151113288	10.8036729886913	9.17828212358514	9.65177166959841	9.00473452611539	10.3725163359232	10.0990997013665	9.41693154216507	10.6300720736113	10.6421191713356	10.8722836385254	10.3613637416397	10.4867508835965	9.64066762410062	8.94290469059708	9.99517168816205	10.0693207634506	9.65775752263556	9.34505868940843	8.81231981220319
HHATL	2.28934571614759	2.1839222678645	2.56532973871342	1.99749505769788	2.44076740869269	1.99418976457444	2.74604934800317	1.99418976457444	3.91005307007622	1.0791747375509	2.11232214530416	3.97671978726784	7.87145210749368	1.0791747375509	1.0791747375509	1.0791747375509	1.0791747375509	4.26499651097515	1.0791747375509	1.0791747375509	1.0791747375509	3.33004675868309	2.34258998661334	1.0791747375509	1.0791747375509	3.70818191678211	1.0791747375509	1.0791747375509	1.72756594927074	0.993550474895599	4.0051019698446	-0.571792	1.5485754854242	1.87123803980207	4.24984705304667	4.06329951887264	3.06242100699062	3.26033394427426	2.29168212884877	3.33103147440182	2.24416039819324	3.75831068495162	2.68152825103364	2.57378129243667	1.95917624896407	2.29599943086184	0.406061572685001	-0.641119
NCAPD2	5.91951773422776	5.83189688442438	6.58133513117797	6.29527959139559	6.82933025666232	6.34273323943298	7.51069498685367	7.16012398473731	6.58483037878775	6.43013104597723	6.17963887242917	7.27197481988483	7.05092275053629	7.36115851134748	6.83340503885313	7.01732727713973	4.75844000411268	5.68314266177121	6.45011117805304	6.44523587513348	6.90585702139226	6.77591667045863	6.3996123553776	6.49194236190179	6.95961486033705	5.09026453749023	6.73930829155749	7.34078468169556	6.72576095243613	6.87841047638303	6.67886202561682	7.82512499323612	5.58592826248486	6.20945398151907	6.42950577380168	6.1006084629623	6.70801181386206	6.65406023516939	6.41587570281369	5.81851961574833	5.63386317921738	6.44069098194013	6.32680086515398	6.56306618576171	6.86509120475914	6.95990542775781	7.81276922755303	6.59602464007081
IFFO1	8.28136238486876	7.72201276786064	8.58091082194819	8.25748968245965	8.67504719051545	8.57549969396976	8.99524112213591	8.16253467679821	8.57616422178057	8.85458952421809	8.69825378071515	8.89214611075622	8.86834888062111	8.31029031329993	8.50356747564932	8.64895351610398	7.92807334362324	8.48880785517029	8.29479009574878	8.42185463841679	7.93305704751724	8.21911442827403	7.71681212727683	8.83568773938206	8.28845644053134	7.86132174755219	8.52630630730456	8.29066819035069	8.82135784405853	7.92291281911976	8.12411633799077	8.84725636220904	8.54031478482382	8.35420405849785	8.45132886234128	8.31769505026133	9.09659772367499	8.73485465245512	8.26158032389291	8.32230502878178	8.47925355043373	7.90281740960296	8.07655019915282	8.71911077679753	8.70601586947834	8.40535797265212	8.43857368110822	7.96252325177117
GIPR	0.133777	0.000692047	0.0977676	0.140446	0.20305	0.386875	0.00124472	0.239518	0	0	0	0	2.65039	0	0	0	0	0	2.10451	0	0	0	0	0	0	0	0	0	4.20011	6.31612	3.73965	4.7573	4.43397	5.58728	4.69941	5.68164	0	0	0	0	0	0	0	0	0	0	0	0
PHF7	4.94863044011575	4.72318358219384	4.98822268864325	5.69497696068013	5.86677362604413	5.08626951543534	5.53258314291886	4.78715889041209	5.43624835476471	4.75625333308119	5.34365685771372	5.12359572590317	6.06657406745823	5.27681867349932	4.74791498611157	5.36034290121031	5.03866915036523	5.61775328447011	5.78967311659944	5.92264260702702	5.10756526650601	3.95242728418717	5.2824686367395	4.86792779134096	5.28983771767177	5.10366058256334	4.76621618708456	5.29325588152915	5.21970244167952	4.47274649363972	5.59582675994879	5.44034818573378	4.69044094391049	5.76196272416605	5.53093249925545	4.89977856323263	5.40340680003889	5.4083553314911	4.85476740451256	5.24887994636355	4.47024955305935	5.58801883565372	4.92802394967075	5.26770306194077	4.27542367671826	5.63931611397939	5.50805892629216	5.74523317681148
SEMA3G	5.84939355244696	3.65543030799427	5.53997420824272	5.81989962489195	2.40059301255573	4.28089777955316	2.57679890884175	4.56581947020303	5.19428085017979	7.04511423701956	7.02140373309415	6.0939753791845	7.20567465143158	6.87504565631306	7.55858452513127	7.58779833368627	7.5886787134571	6.50886790730679	2.18649186173511	4.75584613793563	1.66803788250945	0.482637610460879	0.482637610460879	2.25786415422113	0.482637610460879	3.25570710222531	0.482637610460879	0.482637610460879	1.54222117887213	4.4902492787895	2.06983399593984	5.84558922041114	5.32473089170965	3.88039455900098	5.09973373618211	5.95194553422172	6.42717185322667	5.22186632158011	6.97591612796647	6.37461192877581	5.88272617972612	0.67484569867515	7.05016244252963	7.06994638851607	0.67484569867515	0.67484569867515	0.67484569867515	3.87823274083302
NISCH	8.92698	8.26695677653764	9.2944640535319	9.18545905079153	9.41426677687572	9.13089484116361	9.59812849204177	8.92410857346735	8.63526319406774	9.23801281849862	9.67990873529948	9.44771921129255	8.87202194223684	9.06726483988894	8.70061582009686	9.20855880541693	9.14512769604319	9.32800354867975	9.27040778811789	9.13222939511478	8.85498947552431	8.73295036200173	9.29582880686021	9.53270957456469	8.95054728086411	9.20828	8.66272721986145	9.07328009608168	9.67238718394724	9.2341460636058	9.3890576741233	8.58466	8.61711340827483	8.98152727180593	9.1285829940819	9.14151716849508	9.85550779185847	8.99510267516789	9.1105793009944	8.71971346010652	8.78651333289289	8.53201284341092	8.80883916732087	9.26448966613157	9.3676595672641	9.21122818312174	9.56710761170722	9.04806988753495
STAB1	7.68793391038637	6.83698163230043	8.31918899966835	7.20730291415635	8.49907647255064	8.75724059725332	9.25310846553032	9.29886672821165	8.39757214289035	8.20003809270931	9.07911699265089	8.19670264422226	8.05828889270975	7.6993885366387	8.1680289334361	8.61268070479853	8.39829748726815	7.95145780049998	8.72501181696779	6.50020637199838	8.56124771057809	7.61392555562222	7.5933174892481	9.43588842406657	7.3151494976571	7.90810527724381	8.85842534002961	9.10278479673232	7.58688161700594	7.47697291882175	9.36048351940756	9.19578552042002	7.05824666086309	8.35778593303622	8.49279797065468	8.00307103718885	7.56967394393394	7.34081322499084	8.08872926475093	7.82902166039039	7.34731126354608	6.98418821784958	9.21759890948201	8.63514724739936	8.10085093437118	8.36758735455116	9.79423415588885	9.41068005111646
FUZ	3.53373094144642	3.81299206873314	4.42200599831913	3.76142332294039	5.40339616564434	3.68171168792094	5.52561941140094	2.91955912526064	4.27778750685359	0.348872985225376	5.45254551135937	3.77226108498902	2.51963470102509	5.68030879310837	4.40268067808181	3.68116985970971	3.44074477184295	5.51023513551754	4.99701083940435	3.57541281087283	4.84954323239085	4.58138025968463	4.97223065759686	5.18143884113786	3.09738110204052	5.20646039287322	2.07254502801567	4.36223405635815	5.40337352509189	2.52840461173091	6.11999480806556	2.85405938997451	4.05450922254625	4.03849385873189	2.33472221566985	5.2963488263675	3.37035993748371	3.8509972610475	3.71838131516905	4.34872117556339	4.4378151487599	5.20259500114229	3.78079188681063	1.29823717111292	4.46667815856372	4.72048401452645	4.63111998688725	5.58123693598184
SLC6A13	1.0864646964794	1.80810693887635	1.51462233328266	0.912789630466329	1.43481951104322	1.67616898407388	1.40228843143107	1.19265092177499	1.0821093043954	1.0821093043954	1.0821093043954	1.0821093043954	1.0821093043954	1.0821093043954	1.0821093043954	1.0821093043954	4.29047761042061	1.0821093043954	3.0674926293688	1.0821093043954	1.0821093043954	1.0821093043954	1.22361825586851	1.0821093043954	1.0821093043954	1.0821093043954	1.0821093043954	1.0821093043954	1.87432211504459	-0.245104	0.503147199251824	1.90047130328349	1.88157907435111	1.35619435680397	1.49579908449683	2.35258940170207	1.47013753878047	0.422315194289306	1.01843745372455	2.08551408058058	0.422315194289306	2.49310381315805	2.70629498132986	0.422315194289306	2.64398626312975	1.87499265720646	0.422315194289306	0.422315194289306
IDS	10.1827527721237	9.76557518610621	9.83523387131863	10.2156216748282	9.95362944557935	9.88026273218031	9.5207824821049	8.72332670123135	10.3247328120755	9.85110503806159	10.5077540436825	10.2006273549927	9.59588215393135	10.3323355368843	9.64306907872798	10.1319577333292	10.065284199012	10.1134156446349	9.66832251262701	9.7815178001044	9.48915206380701	9.0754540408166	9.49485296253989	9.76258883949591	9.16219730700698	9.19584629077207	9.5444143554502	9.69487747714347	10.1397597286662	9.94642393599917	9.50577	8.7553091053739	9.97349085255586	9.85755636873773	10.1130173928482	9.63961063362418	10.1851211764923	10.2246734340058	10.0846995717261	9.91728721367034	9.81918825049075	10.1683499926163	9.14709479584368	9.83420584314239	9.94480892967894	9.77867802850312	9.27311145742431	8.80813851192839
ZNF200	5.93658597052748	6.06356314910283	6.22982689792121	6.38083296679155	5.68804475487535	5.79242717313396	5.6894241887604	5.94763674775869	6.05482035372665	6.13935068972955	6.36222451495119	5.10568263894224	5.41115945084654	5.7569732335001	5.6995513667022	5.6880066036292	6.3033339452243	6.14098211079956	6.38602401451813	5.81436347243629	5.56896781150857	6.15956623532735	6.08531427603151	6.00277853035241	6.29274242724846	5.92119586018407	6.18421392122295	6.38602426889772	6.36627231315199	5.69050662219998	6.40163367696582	5.9299348571769	5.99338209223409	5.81081656297613	5.97575250666031	5.73449702348499	5.72675406583502	6.00279479889863	6.1621759936283	6.08507706922725	6.30950899272348	6.23510517061729	5.57506694918506	5.99054942405852	5.94181470137959	5.97608802531018	5.12708297416146	6.4651088955333
CD4	5.48429517930082	4.64265898577674	5.67063003973502	4.64025210277008	7.14601770955435	6.98018468825183	7.02725393652376	7.4822860384476	6.61550834939394	5.93328941502514	6.01026738973468	6.17111103776459	6.66563	5.19029316435559	7.16630915503568	6.69393891516298	5.65412601487967	6.62374373503845	5.98586359617619	4.85200585524691	6.69162251438213	5.64229763637757	5.22762580961982	6.24084727776236	4.97514759584164	6.36298853367637	6.98902674643091	6.61949482226616	6.67405484375459	5.04241929190468	5.49066302271407	6.48774607139174	4.8653563632356	5.77502021767487	7.7502716437369	6.53219939430457	5.42465197849962	6.14041524964173	6.77975156093948	6.55860354823164	6.42786898494087	2.76528675970232	6.72794973335777	7.07666541739059	6.67194681176275	6.53835264563333	6.75094761147694	5.30932161754099
LRRC23	5.68503647405224	5.64872083149757	5.53451767695013	4.87192012698927	6.24478828926124	5.77888772222695	5.29749558254557	4.59082591873511	5.56698424145999	5.74772998204214	5.78341680286144	5.4776824731651	5.0781569033197	5.32380548087257	5.20338529077978	4.06447360592539	4.8462178442565	6.37363057180636	5.34099847597954	5.4346380585552	5.19979907838695	5.5501788700648	5.82232300412588	4.92497941120038	5.3203034955084	6.0285939373555	5.80952962783765	6.2177013100932	5.5545251213551	4.80209182797052	5.32739148732136	5.54825355608866	5.56000273935309	5.17349327956695	6.14960058437927	5.53819857040158	5.9654628990497	5.51231238888819	4.86562886742939	6.1248044145376	4.97213757531983	4.61847192192342	5.81452385362205	5.47507609205283	5.69204455526445	5.26845003632123	5.69460236829906	5.43371013063305
BTK	4.71012036331655	4.37033602049389	5.61564970932383	4.41339675987042	5.98864170575582	6.66427755164391	6.26354982580508	7.25678927557072	5.65065228935616	3.54160558657314	5.06732480657416	3.80429064617981	6.29839230070697	5.25165288899767	6.89347841034348	5.87009446505918	4.82665601762933	5.83024694306125	5.0914261618786	4.16362168029288	7.05719368120173	6.97154463936408	5.32918590603552	5.83024711674593	6.72286290747996	6.15244314942797	7.28464428404223	5.16067077206687	4.11456989603225	5.22776269500884	6.59688894348161	7.22068136482856	6.08409724986872	4.08670318660453	5.08544504092941	6.68976696566484	5.09016248364774	5.89026607996659	4.93453653014812	3.44900471646813	5.10748080536068	6.08299412794139	7.34234995154761	6.06459504303829	6.3116490132077	5.32113603810104	5.80684405331825	6.31074737002305
HFE	4.59873	5.22835502517255	4.97509881864455	4.20930136740434	5.94690536620482	5.75894494945796	5.33407200732263	5.1017754171707	5.78455314645646	5.8695306059123	6.28533708687876	5.73374807797707	5.70972377433846	5.50271681445856	5.95119222548275	5.16269922378932	4.7553004524025	5.16948765307895	4.62362069872238	3.83498877353544	4.41443039929277	4.70454109423388	5.02096987405099	4.00849744503933	5.32415580919369	5.03836777601571	4.97956081389652	5.06729174695252	5.13592154644293	5.23798682543899	5.26537689001811	6.01361494738332	4.55744389164993	4.71796104072334	5.15108715841928	5.0079979063169	5.17011590571969	4.89770975432154	3.43262544105151	5.26612661633134	4.67858925708956	4.18431017559998	5.31244260531932	5.98429788723035	5.55294	6.07357633672712	6.13227485898444	4.5673880238187
SCMH1	8.68868601540413	8.39348565808881	8.44570502017356	8.83170572287117	8.76358862497866	8.49065637904401	8.37000078056019	7.74196993564105	8.73922125408417	9.32560210955564	8.33698947988633	8.63214507729506	8.92889797170554	8.28068348205557	8.11371122474023	8.42080717126207	7.96273699642405	8.29260951175051	8.98247791030436	8.51787330764663	8.23374451456633	8.39285907640177	8.59827496544523	8.26167155647255	8.33912460741533	8.82325987362579	8.18798570579033	8.09406651725001	8.34486944143644	8.53150544296734	8.06924486696062	8.02633253345728	8.85353408128519	8.84736325853612	8.65809646806952	8.40833027433043	8.78765822002073	8.93361994360558	8.65911924298985	8.54787671400932	8.54440398217563	8.78923481197025	7.83269392729479	8.3138874196566	8.65515149059884	8.45053820862985	8.16600177841887	7.99229689148852
FYN	7.90394104404743	7.11542293342123	7.61906502688509	7.7060124046841	7.46616857254712	8.59273305746426	6.98876044336598	7.88768922952834	7.77250991137495	7.45427605996545	7.9945204762294	7.31214955201851	8.30409432461813	7.31694468789337	8.66804740521109	8.15900229519397	7.57031072044888	7.38357151349079	7.56466829272338	8.00730437856405	7.2880024558136	7.12761722079303	7.31835694405462	7.24956065962749	7.29536348415047	7.41146782459631	8.22125247699847	7.84931712378838	7.18819390152106	7.29668658655066	7.18538713049574	8.13994489818819	7.99412032471654	7.07871619204277	8.03956752834184	8.35703937807363	7.69830130139859	7.1099127912887	7.99576346267224	8.03131291615993	7.94574671805898	7.11707306822211	8.2537922075217	8.2589456014358	6.84372848799799	7.02992227739298	7.31225465314594	8.38940580954279
HIVEP2	8.66501095380684	9.19469968298348	8.33768763624488	9.06039867961565	9.01055364609035	8.35441475464788	8.20714864979364	7.97245937132941	8.20550315710961	8.37241575274708	8.18187735387603	8.21747274743677	8.59386290047756	8.31552785430351	8.10096090827049	8.20501605867355	7.78806497930554	8.46473	8.94581428690265	9.39008288974041	9.1699036080996	8.54095656877589	9.41361601344944	8.9292746870595	8.61659274500777	9.27633121841236	8.69262308530371	9.02628721298696	9.10846142995868	8.75034370941576	8.8948594580813	8.05101094266718	8.74985178439192	7.7269779117791	8.78005145532919	8.66958260052937	8.41922176383465	8.74136937732526	8.08861703378169	9.12580705294878	8.94875471639678	9.26040724609144	8.19998114048729	8.03047000987904	9.15527165324833	8.15563381157573	8.29627831623527	8.55220450073882
FMO1	2.4862748337993	2.59117003856499	2.70798995753292	2.32724945502856	2.15267750035718	2.69703407508926	2.15514804406773	4.73619511465121	1.26279591397391	5.68169285182614	4.75253306624313	1.26279591397391	5.34278397451648	4.84157812579853	6.1415404066781	4.95506285249671	1.26279591397391	1.26279591397391	1.26279591397391	4.44056373699943	1.26279591397391	1.26279591397391	1.26279591397391	2.12513233325357	1.26279591397391	1.26279591397391	1.26279591397391	1.26279591397391	-0.582158	3.2483723998266	-1.11842	5.54553292913319	3.48770016780098	3.18160983674921	3.53099014974023	4.2177296308606	2.01839151654227	2.48824928023605	4.08245495695075	4.74909965362987	5.04178318219584	-0.995342	3.75514032228174	5.44161875763132	1.79639983477766	-0.797194	2.32851381139133	2.76713789345607
LYPLA2	5.72070659901549	6.1313062961848	5.75802734528051	4.82141809544094	6.62750361731266	6.37136228028956	6.79441114803176	6.0576315651649	6.43964777884416	6.6764867676502	5.68171524208523	5.52535746285639	5.06001837887448	4.61215003069713	5.12214909762804	6.10463016948698	6.2688196836002	5.97975495133655	6.60391912484916	6.03386191629855	6.29726360350911	5.55975338852021	6.60125664507082	7.10163652650417	6.20191568655441	5.78065505675852	6.2541852892529	6.54845260632926	5.71320553287357	5.8584848687847	6.56715314592159	5.97129474571681	6.11347244606351	5.7638228698526	5.84609217799176	6.43616511737326	5.72229637042329	5.4241905037401	5.98610612617622	5.31233506103892	5.4209339025852	6.26786757283368	6.52158020235308	5.70541	5.72149910893075	6.29616179135013	6.95152190319559	7.05460555424691
CLCN6	7.32699263980467	6.75857939502594	7.47919676980191	7.25026579935883	7.84434884952014	7.31627183163888	7.38888680518073	6.9093307312674	7.1082779029989	7.07386314085227	7.08732774871243	7.04674276993653	7.31547238470749	7.82740420329548	7.25060432427357	7.06596815820263	7.0023228538354	7.52901276377256	7.65478450793998	7.26365021122948	7.31651327025968	7.01787651490264	7.51162719874922	7.9236524826619	7.02034787850055	7.41485524517364	6.87913789459341	7.56728203389538	7.72057	7.09180020203571	7.3135273443882	6.93465432131538	7.45334680271884	7.81069195563646	7.1417484330391	6.93362638209105	7.60511302111554	7.32372294227402	7.51901860001371	7.72542505216328	7.3170726643644	6.88106545012983	7.08376899743949	7.6468467916478	7.24464597609759	6.9405566436233	7.1746669142333	7.05592217591948
MRC2	7.9920417986127	7.46872321218896	8.19643978646197	8.60200853767313	9.01957495197909	8.49066706076835	9.17386908341419	9.03382553511817	8.26642046435354	8.82217129556686	9.14853964753773	8.92489840698687	8.27407268257051	8.75033330797219	7.41308276155699	8.42838003153838	8.38241067204509	8.68672903491914	8.89513888005216	8.37091501212558	8.41831072204949	7.38152025424637	9.2896662178498	8.92279056825235	7.79058802726145	8.27339090132134	8.75436911705669	8.88421124097574	8.4645532246594	8.92874412725969	7.41105	8.96095614530661	8.31292601077456	9.00998161055077	9.07132943421404	7.69693521072778	8.03304085708945	8.18291131187903	7.78751515303764	8.15532055939813	8.75520128235691	8.26962156583208	7.80638445141024	8.14426885386318	9.13844063329507	9.11690270247485	9.66467033161575	8.50768350511485
SLC6A7	1.63693951263824	1.6383828950216	1.63693951263824	1.6402514998444	2.05061959620856	1.63693951263824	1.63954	1.68645230019403	1.99133427274296	1.29133429782435	1.29133429782435	1.29133429782435	1.29133429782435	1.29133429782435	1.29133429782435	1.29133429782435	4.61910645367583	1.29133429782435	1.29133429782435	1.29133429782435	1.29133429782435	1.29133429782435	1.29133429782435	1.29133429782435	1.29133429782435	1.29133429782435	4.62907988545535	1.29133429782435	1.69934287772545	3.11778860838151	0.878503850765238	1.93263237474041	1.63807236323695	1.86848177201773	0.64901654219944	1.68338859581593	1.53012759353637	1.7150060176934	2.15727340360067	1.73068496156827	1.62347688536834	3.24587568472899	0.916712440789725	2.69167331462117	1.36150837852472	1.82833896429073	0.0183731060192287	1.59507848454552
TSPAN9	6.82182801925545	6.71740331589204	6.72030992900213	6.45914420973972	7.80568338901306	7.40452565560769	7.78202793046368	6.55569578220662	7.13362618030475	7.73936283263595	7.76295015988246	7.65083326176523	7.42493498476233	7.41134345898764	5.70760620886576	5.50419395243666	7.38346	7.07560951420638	6.96194472328169	7.47695015739004	7.03465934902268	5.71227047037621	7.37025864919893	6.86451181505778	6.65903084681648	7.11453815263539	6.54605198544417	7.61201593548761	6.62911142777937	7.34320901787901	7.11477923145482	6.09064141731421	7.30684600258621	7.08159146659628	7.26810580366104	7.39490477467121	7.4049902288382	7.52660830018702	7.59148798421719	7.13995054857337	7.25387599632111	6.66759770045163	6.68962538406967	6.95735715944299	7.21046468067271	6.6794272185452	6.79649579112171	6.70927387956307
BTBD7	8.11545936336022	7.90682713065655	8.26336838817041	8.05349082975243	7.78165441550263	8.07162550079013	7.47623191512982	7.6169	7.46221405603171	8.23894916862914	7.65009880574107	8.34701218585582	8.22680324415517	8.15829078799945	7.77452566117251	8.21373697213296	7.81947509302179	7.62672349982313	8.18310376947963	7.77703318455647	7.62062304129525	8.23039246124718	8.02271453247335	7.67844774105793	7.60054927901075	7.85161981347771	7.9221529876156	8.16406673841492	7.37252110849926	7.93804419807177	7.88599553988493	7.90804561933867	8.02744737927161	8.19903162659955	8.22423574218166	7.79397929572547	8.41232125881454	7.9283878446722	8.37861585893739	7.77065238648184	7.98695790114885	7.84940653703909	7.43110630002557	7.76908507601987	8.02497938046091	7.70819070850215	7.9056968354338	7.75491127205685
APBA3	5.45656194427412	5.16572103366312	5.41790099381835	5.44569804595358	6.3821299126274	4.81557845218073	6.44719239445954	4.8598162444937	5.53095330167704	6.07365094114761	5.44014342614405	6.03939297357479	2.89708683895177	4.36410903505062	4.97460734423245	5.52017838151781	4.7577070934506	6.33029205389709	6.64952914699284	4.62167141815591	6.03176269356626	5.20443277668257	6.60458011431329	6.22694781573119	4.82231256779899	5.65798999784344	5.86425549052134	5.93097550473184	6.0319993623931	5.44932845869385	5.92606533803462	4.24297584579573	4.04805238567051	6.1743971007406	6.07693081510449	5.91303237538787	5.39977267686918	4.77266197788827	5.38562709159756	5.16337606875319	5.39636938391595	5.70270498563104	5.46482920479135	5.22482528896485	5.66773382676539	5.82124158587285	6.16527419654318	5.92521710635289
MKS1	4.95242340034777	4.83869494983961	4.88563479195107	4.6118241920818	5.77707210594996	5.2710809345771	5.56600091945724	4.71685962207969	4.74115244926931	5.03738853449405	5.0139554443286	4.98125128866762	5.56101793075934	5.64319387738612	4.60851416190229	5.36298543056478	5.78316581862695	4.83058711888291	5.06915392188787	3.38843994105287	5.09367668642739	4.82150142248064	5.35279796293213	5.1573329552209	5.11420270185509	5.97887876837888	4.72588752200833	5.26367894294354	5.21052	5.63142614579711	5.40525369639717	4.63181872152645	4.64753106832363	4.29460091402827	5.52431384652088	5.29241978586956	6.13561978515702	4.94902225834944	5.42828896445094	4.89602216026317	4.99051948720312	5.0837910925967	4.20031658893633	4.89675097338862	4.44538024969121	5.7714648113963	4.46580792990207	5.47047054780572
ABHD5	6.76241957311686	7.3349693840439	7.09834236072969	8.10677200313321	7.16666595516576	6.83965244699542	6.61567537173471	7.50516836066943	6.81914573523927	6.01159072899189	6.9207288017238	7.20571	6.57767212587017	6.55700450207483	7.84227110750915	6.22706962560856	6.62998548692933	7.05062428184683	7.32198848674916	7.82905016420971	7.79546902355697	7.37377989214521	7.75780004822885	7.38198465322893	7.40586022063478	7.46342026681236	7.88917742196477	7.60754267522207	6.28398301871873	7.68501472488411	7.47246617960807	6.9009867436433	7.23346727852991	7.22560161851601	7.57720168430022	7.00149877995999	6.60493687094338	6.67632048760605	6.6600516460668	6.5440903861807	6.70870621634933	8.0372337416276	8.06389358821099	6.70769770888982	6.93729458297331	7.81778294820767	7.5871007675895	7.7218421020827
AKAP8L	7.56450120154231	6.90621758406898	7.4681560472056	7.76246502360734	7.68429116317603	6.80929874609615	7.88948070285895	6.61799354907657	7.38043905074442	7.27409790918795	7.26006518035418	7.22483920396682	7.50512954735017	6.7517022095534	7.23785064316974	7.17285018546796	6.71195666231624	7.03919206000896	7.42579861292344	7.98727028614326	7.78546339352672	7.18580570716547	7.62355276890962	7.64146863504084	7.65205304930728	8.1394697329866	6.99378909763768	6.85901149346036	7.72121331139746	7.36077265636381	7.52303147969442	6.32654673032992	7.02738738341116	7.55436179167964	7.75859440762507	7.31013778549286	7.80688584724426	7.21255118245233	7.33777050300281	6.50101014699247	6.64994780370389	7.0625109020876	7.06967866191026	7.45492875260855	7.34103306512859	7.51113149640729	8.04355009393843	8.00099267833468
MBTD1	8.09184591108195	7.64074382119183	8.15447199548495	8.23353789416771	7.12602579867532	7.41864608634788	7.09814488414323	8.03355093481812	7.52736342053232	6.83347120742981	7.37546479976089	7.40011037870431	7.77821375260704	8.18628519866546	8.20525831606018	8.32405327851579	8.00413620724226	7.2647065603778	7.89907255224029	7.05074131076085	8.16184039836923	8.28486472584681	7.69557270370233	7.67711212957643	7.92673603874785	8.04958886779762	7.85368607427604	7.16301961181876	8.39887618111559	7.58126800777238	8.05128543629219	7.82253060450313	8.07497377141655	7.35324828674096	7.23471467795753	7.3527196746794	8.73246256065141	8.31036370982463	7.77595028246963	7.5620899195432	6.75309275954232	7.22771215597689	7.86692926073678	7.76857164281628	7.76409208113202	7.80077404957292	7.71914639878359	7.59846594565929
UTP18	6.3500854954799	6.37692441574044	6.79164214301792	6.65968973845175	5.75514214304161	6.31102802491813	6.45668957931118	7.18789382855806	6.56756690156299	5.87378397387441	7.07284016751581	6.65244148723912	5.80554181505408	6.81972071266231	6.19611074107815	6.70968487643943	5.94797451390766	6.84381523521177	6.49529696214915	6.65315113588291	6.88499554401587	6.7917220440786	6.57694096992903	6.38866985131987	6.4831523423357	6.37331269386306	6.57182018531769	6.15731302023936	6.43031105911602	6.72619262787908	6.48496332681932	6.68435391113951	6.46394703144734	5.88598000701981	6.38404435557748	6.92162493728234	6.14787891135735	5.74413197101899	6.14156367720665	6.57257192131979	6.96249614741448	6.59787615769134	6.6997124036097	6.15310399760862	6.28384	6.39337823735504	7.07694582607399	7.04312228516261
RNF216	7.78005091877262	7.68058023862515	7.63002491292507	8.19507635166073	7.62956138650865	7.35628171607864	7.22471495167847	7.13869111618344	7.37222648689767	8.45723793234311	7.29537836768463	7.88887148905419	7.88509091700729	7.48330197982224	7.14176010123367	8.19793892288769	7.30249900264613	7.64997520837469	7.6143193397533	7.4763293893856	6.83005500280245	7.33533	7.83960100727757	7.67349523626982	7.58974998936601	7.65361052392923	7.35222077394732	7.62577787445504	7.22914154051822	8.35656	7.30712732571227	7.40438915131331	7.27929910052559	8.08812413496251	7.30977770567352	7.51734308952932	8.0112095965542	7.93755279898109	7.68878293466422	8.10064633769024	8.22603146486239	7.46013237109713	7.03119330173416	7.28058911091125	7.55440884453621	7.32963809419331	7.28521140824514	7.19424312250685
TTC19	8.4584393093523	7.96703473157036	8.48833542985495	8.29277340281082	8.05328786066687	8.20345494858584	7.97093290055914	8.40971971453165	8.03719740792115	8.29058755056688	8.0370118739185	8.09233510398538	8.62152962567351	7.9097826119426	8.43516456195322	8.24368002440041	8.38972337872404	8.42793393848565	7.87891369189605	8.30874434989055	8.22108041408219	8.58970550166333	8.31006221760138	8.19870435702948	8.39849422255964	8.53742317229915	8.18301224646498	7.81764232814785	8.47063720443435	8.23809525038051	8.44620210081226	8.04939229229844	8.62257396617685	8.03471291768701	8.19252852706707	8.08489527046532	8.32321300151207	8.2628959208764	8.20233028239085	8.44841400556723	8.46119288529654	8.34512723481351	7.97368465272208	8.20044781162358	8.37240490475204	8.12511979385233	7.87120249327525	8.26791819723503
PTBP1	8.2258714486045	7.73202152032023	8.48970969258375	8.20496286519455	8.93707344139732	8.76470168976151	8.91502631279747	8.85473293407392	8.33152959735517	8.64243029822276	8.91616111161905	8.46233708440665	8.46031820205636	8.32960352359919	7.57275679987095	7.88326490493165	8.21581618738741	8.41273857177227	8.50044805647824	8.77949541156312	8.96768188022198	8.46756745317907	8.85952932555058	9.03929684573945	8.93407471561593	9.00960773092828	8.49325661756512	8.07430353349619	8.23289283302367	8.46789648703378	9.06876292677075	8.41516653570888	8.89499584978345	7.81619237921254	8.20095290147282	8.74325865834901	8.36327853304987	8.16046032983421	8.10257812383046	8.11819613221746	8.27288877973223	8.90772630783836	8.86969703041563	8.50399967566397	8.34168705294281	8.6514924726618	8.8983364667826	9.43383003152852
DPF1	3.60864962456432	3.25229581435591	2.8544822434131	3.41569063555952	2.10518438560614	1.91946232310395	3.54478847523219	2.17280088834682	1.84527220826014	4.03857235099831	1.22794054952434	1.22794054952434	3.74575434303239	1.22794054952434	1.22794054952434	3.90688081646262	4.34324340840496	4.02181917453232	3.59448004601209	4.10480118259271	3.86429966196695	1.22794054952434	1.74193597807439	4.32008851904344	4.01040940036795	1.22794054952434	1.22794054952434	4.20767931297473	2.6923230878246	2.83521640427536	3.77482147316758	3.55731300612302	2.59990214058652	2.21566367169805	2.64015640117507	2.38217354468072	2.95884865383996	3.81429497627496	1.54314649514035	3.30033359081518	2.88795037423358	3.81367580178711	2.94310657963275	2.18964939435142	1.36942565972319	3.31992225266472	3.12767748130177	2.9900814191089
SYT7	4.02227837851723	3.32062996558443	3.21592233802356	3.43701809274324	3.99610539042325	3.73883217579297	4.79328036093279	5.89288554792432	4.07621	4.47043365628232	3.25523339994213	3.39110501658093	6.36689343755171	4.36128817172394	1.68229899371246	5.30422789668676	4.77169217741485	3.69255536741997	2.80429096145806	0.361148381247615	4.10911269219856	3.53029954110648	4.47802449421665	4.68086073112099	4.55295012756565	5.25289218037551	5.63728801077457	3.67661423854589	3.59894513363739	4.39062199177304	3.18167989263415	5.35951274731175	3.46663538846796	3.03845320159995	5.15556624027054	3.88144133617277	3.3148523972268	2.19166	3.80687238921513	3.78920242234792	3.91666564546412	3.13582142603008	3.40001258862868	3.44240140562069	5.99862752935936	4.53064410645805	6.86791210234304	4.28924479728518
LARS2	5.91886613994645	6.19582763976043	6.08267288431605	5.97178874560281	6.55491297561629	5.75761582153491	6.45878156440424	6.4979301556439	6.56838811278285	5.71917166694038	6.36393448204504	6.20028416076617	6.5894223628292	6.54350255785963	6.79238586196486	6.39167134790718	6.37996608364714	6.07992548865001	6.19906822945134	6.09344546026615	5.82539224483883	6.55384552663519	6.16184381041827	6.59781311485083	5.12841031032121	5.84444019842118	6.28056420092629	5.35846918802539	5.99216963940633	6.06161690303968	6.17458369532145	6.40951526073333	6.22016262138813	6.58488617297434	6.02229392900244	6.08962411829126	5.89570014438507	5.99882127819606	6.42174276943142	5.60826458313414	5.84737457194784	6.62065150213155	6.29866981589869	6.21638327751546	6.24707882016736	6.38460347633485	6.3657902408841	6.23295922724066
PIK3C2A	9.41333547009331	9.53513824511668	9.30922250959735	9.55429149684154	7.99143592017239	8.71353350188918	8.08530477308273	9.08474074452784	9.18601443421589	8.37042951568463	8.99871617114611	9.4381137349072	8.5022273472255	9.60816625707925	9.5230647363777	9.4405536288366	9.53427727879383	8.89818414866736	9.11617841428597	8.92843931231676	8.81643190891615	8.68547880954469	9.00220160358271	8.95922448610701	8.71243543546937	8.79687524170289	8.27686470912804	8.72844862911828	9.38862241084644	9.19587767008214	8.71224502621032	8.50820499127811	9.26953748285507	8.55433094383904	9.44673929510174	8.56526797980444	9.74144700062415	9.30053859055774	9.52775038687328	9.81784849804238	8.38910470935581	8.60542404380217	8.91519797674299	8.61123614266932	9.36228118072958	8.58320708481287	8.37240246852095	8.24892850490088
PLAUR	5.61360279347125	5.40690181259208	6.30432287193176	5.82700797047473	8.3151783477565	7.21630821918744	8.71133141406249	8.88698876213491	5.39878743857193	5.67027293565016	6.37987211699731	7.01804243529701	6.80867908584921	5.59897363154204	6.42888718612793	5.22116310687789	5.80702677968609	5.25301035018171	7.74517863674168	8.57087626551159	8.07555617252608	7.45920815800816	8.61502332796918	7.47797852076046	7.95026089125289	7.8204952420964	8.21483485727518	8.51355880627559	6.47351012056475	6.09080898449105	8.94727121107638	8.08136174635169	6.06142298904864	5.65217855258864	6.73703217999202	7.88430940350957	5.77518343655735	5.64009912063088	6.10748852311734	5.50220228099114	6.00400962022844	8.35102984210891	8.86827441479524	6.0678165459562	6.35791167966119	7.86486226248816	8.36337387974459	9.22184376264746
ANLN	4.89698582685612	5.07284880262902	5.97801919442969	4.9160080961554	5.14845879282341	4.64567577035154	8.21803698636802	9.00259989429782	6.86697786077543	5.9241493282116	4.96630603708369	5.87454934740514	5.49074279468533	6.92996536289517	6.05609612540514	6.68024371883012	6.01375585948952	3.69893761657722	8.48325469012169	4.67909609005074	7.02812735963354	5.62423887831429	3.54577142195791	4.97471096911875	5.89132387078995	7.42939690807603	6.90187846508291	5.97711673950754	3.16229834475035	6.16681974428983	7.9726580519267	8.56769521140717	4.80381514731757	5.13651613206778	5.33710840058825	6.32068327382192	3.9310202056256	4.32260682291168	4.84460048682221	4.05609017831191	5.4368296006242	3.82051871011679	7.16893385334028	6.60276808681244	7.30668613818303	8.11959921600482	8.68176191652183	7.14845640351716
WIZ	5.99247489445204	6.0551481721724	6.18466563328764	6.31773862884283	6.76332012317414	5.6605484394781	7.18400386225532	5.41399595435015	6.58921631618381	6.86023472398709	6.84856235307106	6.59066833041526	6.01715374737157	5.97636931557188	4.79583528482474	5.94048312817354	6.57602597447804	6.04381086635823	6.48283129753315	5.99314	5.63062018734337	5.87893208001084	6.78411959480266	6.89189610284305	6.38656382093212	6.24081592830249	5.7639397305052	5.6835057076879	5.2326741523908	6.54029665961917	6.12080118008501	5.63520055695136	6.65121270317973	6.51796657662668	6.79824625527201	6.01132157480742	6.36411705538688	4.54963605486251	5.72193441631523	5.88799778898969	6.24496	6.3790461634713	6.03125102534656	6.26408040459494	6.74571364015303	6.53983143852715	7.07764851270008	6.20049012950286
RABGAP1	9.76032276415806	9.74972605256605	9.94511069739841	9.8326639926302	9.15258095404609	9.70122967335798	8.91550346670881	8.98537102539395	9.46050327204871	10.1588137073382	9.31139150641165	9.64538473339145	9.66121020196315	9.68741320862344	9.41808180711949	9.51552343018167	9.62566630296946	9.56964926589589	9.23031103430608	9.33953249891905	9.2993573049879	9.71029328548173	9.37441402805965	9.43571192574817	9.55388166234854	9.69425051527607	9.32333140015744	9.29588244871773	9.80873920905066	9.58623351612826	8.94111713142014	9.07518159102422	9.46162585409849	9.67409018260605	9.89324441519348	9.68010004261065	10.2932390268256	9.81766399664991	10.012550939892	9.38624	9.38834676674823	9.26783315572152	8.96925707490443	9.64524514206145	9.77990051271257	9.51363247665874	9.19970599608759	8.94114488964762
DCN	10.8739875904386	8.73933909397969	10.6087150206262	10.8194898420085	8.32001601411629	12.5993606899886	7.34308074254053	11.9723652603134	11.4506839692484	11.6864572421751	11.3211550215223	12.2670267237245	12.0053745133708	11.2146513482233	12.2686928893217	12.6044871337857	11.6279079495914	10.7714446280239	9.41887974935338	8.87304456683115	8.89041413470319	8.63267007503596	8.91009832181032	7.3449999280194	7.57696236834033	8.76249522997937	9.28750817925305	7.25844204150112	6.89086941772938	10.2963870985549	8.18746041650191	11.2541779871555	11.4844795024486	10.9204412507239	10.4674092441154	11.239632327899	10.2755777304672	8.86202500650572	11.5106715747098	11.6945033923088	11.9441588080201	6.32815406589996	11.1256094122747	11.3258197501924	10.1032393234778	9.1670838928034	9.46582736709326	10.0544560859974
QPCTL	3.53366373088806	4.14318647751533	3.28060543216305	3.72298300584289	4.14112755267556	3.35392615673033	5.22845382878831	4.14917881721328	3.84578926906744	3.90749490911445	3.43874652532263	5.01950799954886	4.17078842552358	3.08485513145109	0.277081446558629	3.73249209583081	4.63219328163307	4.73319737567812	4.09614384829654	5.53774882035386	4.1728084150621	1.7305033189403	4.58714474465265	4.5809941266018	3.34963228208127	3.72528561962917	4.44339390132534	5.4053167671687	3.29094818336863	6.0008039617971	3.83344161906942	5.23721	4.33594209466194	3.0116402750061	2.48363851874613	3.0123337828225	4.44096538836779	4.0962371851275	3.24341165806795	2.19141070151617	3.59352775211814	4.15115759139941	4.53864396368883	4.06783972616077	4.63243900529596	3.85240041984609	4.47015559180686	3.88555255038897
PPP5C	5.31633894563485	5.13182596641075	5.1228232366407	6.13842480305034	5.41296465651283	4.31359082528187	5.7905779105434	4.15994697100735	5.3551052612095	5.52202950803101	5.07097020505041	5.3651567203747	5.96855237887517	4.59316614291398	4.3114286150641	4.58320349838361	4.35668346451333	5.1327611490854	5.40805687327686	5.70617352372321	5.32082409595099	5.93714514316026	5.21686464020405	5.38505458310273	5.90388342052361	4.55782667133663	5.69842517625805	4.06841520166239	6.11410261025886	6.22403757475043	5.09796057555401	4.76262641547559	5.2124154410882	5.56915467974517	4.56760726535065	3.63557434391281	5.64198146689315	4.49192468361199	6.4522887280978	6.21804349683748	4.49192468361199	4.49192468361199	4.49192468361199	4.49192468361199	4.54670703902249	4.49192468361199	4.49192468361199	6.9742089681534
CEP68	5.62803431759176	5.52975250984881	4.89070789375137	5.66030882526254	5.07400432721458	5.30647788590577	5.62739418447867	3.91693113029465	6.30664668674837	5.59112153381416	2.2914353471025	6.10831460045009	3.70256234984746	7.05305601889611	6.06466254415078	6.36878070951138	6.53987445358174	6.60006741789676	5.09323953079349	5.64209702606271	4.18202313575098	5.49688776077827	5.41662400093589	6.18647579036063	3.68269614526847	4.94917223639855	3.53815358945922	2.2914353471025	5.97880893705039	5.11631798098939	4.69016580113905	5.58620785319097	4.68352024979835	5.54900483547587	4.57274	5.36017832552931	5.56422164105495	5.93322033520969	6.23390061869259	5.80041158202272	5.06874936012762	5.5684934609526	4.48855150092751	5.24438706487481	5.59463121899426	4.44774808417545	3.13403752098048	5.28901543587813
MAP4K3	8.89780123241617	8.94697193901712	9.00679678775912	9.27777244553141	7.97416221483983	8.31110197105662	8.01939937250659	8.79824959275686	8.90306506571293	7.81769856199092	9.04852284781966	8.6902196447701	8.40076419728911	8.89925954182524	9.24899936959058	8.89511070342519	8.45834370909941	8.63835944316263	8.63263690359851	9.04407211981758	8.86663252520593	8.68807267629832	8.44284734055355	8.64189303255819	8.68447583596438	8.40364189227084	8.37984016327214	8.64703417573273	9.02244616203788	8.60201291492738	8.4318421928097	8.00663212896094	9.00540645036325	8.88592734782925	8.89114524437442	8.61056205449719	8.94342929414226	9.29739297659891	8.86974192202606	8.97423851206762	9.01647930413492	8.62621085008138	7.84484455730147	8.82786849304876	8.67471073935906	8.31866674589959	8.31758798866516	8.07840266795472
ZBTB32	0	0.000692047	0.218865	0.00158797	0.0917386	0	0.00124472	0.174945	0	0	0	0	0	0	0	0	0	0	0	0	0	0	0	0	0	0	0	0	2.477	2.30966	2.69199	2.86302	4.31967	1.9328	4.33383	4.98648	2.57345	2.70691	3.1494	3.24277	2.86329	4.60046	2.72087	3.67339	3.52266	4.44933	4.46687	4.44256
TYROBP	8.26205829712158	8.03011343080732	8.10624086172198	7.32972623023289	10.1545517209897	9.60738981374903	9.22444663414069	10.1062895675737	9.12080560851162	9.23428272358981	7.0972235876535	8.51545383917694	8.9710374222737	7.5979016714447	8.77636100118092	7.98466105239641	7.8203530934179	9.33803973115499	8.86319555698554	7.92142160217089	10.1490035919553	8.96415134902175	8.23030125278944	9.6433353027394	9.09518892764039	9.59341781587425	10.2632378820668	9.32205232023473	7.83406989203268	8.55905592304925	10.0034497751845	10.5703926106765	8.23130470854079	8.09531947729135	8.1859983737015	9.25063309190309	7.30229333083444	8.71149180869441	8.87684657100004	9.22074288347729	9.54880513369796	6.81329477877806	9.68932906774362	9.45809737669051	8.88271538306001	9.14214203073317	9.56216159252838	9.02404287479287
TMEM159	8.37755446347043	8.63518641456826	8.50962659012551	8.88630868701974	8.1390466446284	8.87279679845949	7.93302070008832	6.5025679214222	8.7425474238518	9.45327964263528	8.59421358967018	9.1713602561674	8.17455609972623	8.37937052188209	7.89340807299583	8.87627959263088	7.92800685197477	9.28054254463809	7.96083286022035	8.67790069453611	7.05576799030677	7.23732494733249	7.55724378203405	8.22839604035793	7.75453909412574	7.77361890980326	7.34971186727539	8.3676615523996	9.12705232493672	8.11718590964339	7.5107	8.13067487615696	8.25045768719852	8.35255141330845	8.62189135177068	7.76872525976961	8.90426688096065	8.5218209463024	8.75789043839336	8.93251668518227	8.88362560796019	7.96063195142229	7.19261495318028	8.07036257377708	9.23477993360137	8.17934301103792	7.4766334790202	6.57079381416576
BRCA1	4.85741521656541	5.27420265014338	4.93965341700903	4.56453882351715	4.38094461437312	4.71649357387206	5.22631380520219	6.7120708201123	5.49982594793587	5.2769035975926	3.80632662361251	5.00336848288511	5.57571973697527	5.04218231278061	3.4371788666101	4.88791088267726	5.80374245164625	3.68468343062091	5.53892230689414	4.59924166122614	5.5761165341572	6.20394309357094	4.87868038595637	4.67371288046966	6.26915695625679	5.57523498520919	4.99503464946107	5.15723073296653	3.94867006699988	4.52438268466202	6.2824534182903	6.2270915826853	5.24832414737616	4.02588067910571	5.08870542660372	5.26317905815772	4.18457337239442	4.01506706172049	4.35744759895357	4.55461469717897	4.69417825364644	5.32106488284996	6.34576946416341	4.57276958915716	5.48586932896068	5.448	6.10533522788358	5.91337585985968
ERCC1	8.1935032048977	7.83332477451665	7.70169874076272	8.1512802810508	8.26190937603577	8.67986036230946	9.09023086738313	8.50773195318314	7.77422116309288	8.39024484627822	8.34183507747352	8.47226096833033	7.59594930808035	7.84761061234534	7.28240329580052	8.21413887262159	8.57871483477126	8.54232631090289	8.47472790727569	9.04267195637107	8.11075478925795	7.87281375738534	9.0518059804595	9.06884120712189	8.70772979659701	8.21563112040967	7.93109192992972	8.60301731788099	7.68998385748842	8.29279141814609	8.42447413268404	9.12540146708719	8.16423390267548	8.42657336259753	8.03443147021461	8.28526815880751	7.80200345216258	8.06387767519353	8.04744713220569	7.88916211858136	7.9582552800236	8.84422853285386	8.3343993892379	8.09824420386739	8.39855469968835	8.8936226305482	9.1546599074414	8.25417495527813
CD22	2.22290773111456	1.68213340470295	2.32085070279799	1.35541886368214	3.56762886324318	2.20034358453299	2.63128797807389	2.70674203489361	0.795842216037477	0.795842216037477	4.43617766785125	0.795842216037477	3.43443236006216	0.795842216037477	2.79489106134329	3.89394393410983	3.30278181105606	3.94635357743581	0.91344685142392	0.795842216037477	3.44401431533491	2.5577439013885	2.08637056700957	0.795842216037477	3.61831975198331	3.48126832770172	0.795842216037477	2.45339801259553	1.66257316189983	2.57652505314462	1.49296410016755	3.29695906802293	2.34234069892539	1.56980539810061	2.13104875797679	3.43036238902823	3.13591825502124	2.35809932598853	2.80636989743341	2.7965856565662	1.36594838973688	-0.72684	2.60462116995954	3.53754125925579	3.54208874194104	2.83931588746287	2.61976669552579	1.04700310896177
SEMA3B	4.69116276240886	6.76799811460604	5.40093477430126	6.64015879207501	5.11211323690573	6.55822414646395	5.26691094067593	4.16289157758552	5.36975967821076	6.95444109537019	5.51331813951391	7.05027786895928	6.36910931954222	5.79392934076371	6.56028928755662	4.49928831834485	6.29387833137682	5.65793866596391	4.97960595319693	6.09992946666943	3.49153491941799	5.41192104554918	5.19697858321799	6.06060247081103	5.88118662792339	3.99384887765331	5.73679503429518	4.10618712903704	4.17564354486973	3.78068081823336	6.37218957776961	5.97406044728301	6.27853040295254	6.52519606935278	5.96899592754301	5.17721332925463	6.38971344068752	5.64034774765497	5.71699471607721	6.44169178115022	6.53379600824426	4.05761099251689	5.04208927155945	7.60278468478004	5.54154554574736	4.54716895261937	4.86312517430603	4.48336991515409
MBTPS2	5.83392708229023	6.00827218777887	5.4452258714109	5.98011407636162	4.76702888688889	5.61676885742204	4.81465107181479	5.58424055915135	5.30103384388579	5.86957503627274	5.07842952418295	5.8165532899226	6.5402496818743	6.08538676309816	4.85164566899723	5.78487504227837	5.70301753723018	5.52679031731211	5.2866635410659	5.47085200452526	4.78428544184777	5.57157902876489	5.64772025557259	5.47943529031795	5.55122858576995	4.76494923446603	5.02065742833494	5.94839661622342	6.18693269627673	5.72953206135428	5.79119497212886	5.37061371688145	5.67508521931342	4.17397601308818	5.55479978949439	5.64666311393405	4.45437164519627	5.16658640302964	4.46621934400533	5.39209	5.85037787609364	6.42732203210074	5.85476859998713	5.72922921288005	5.84515204124299	5.09338831771213	5.83284647176513	5.72012904058032
PRICKLE3	4.24477509270707	4.35440325009482	4.6649183047518	4.11196091355343	5.44094035443287	3.34145203620615	5.21426341210186	3.7921076713586	3.52505580737292	5.25343976047667	3.25459561982447	4.97284567151891	2.91201295278382	4.25168784715691	2.65352312496665	4.71180604427543	4.81370478575107	5.03147630387232	4.7688821225074	4.99442546946235	4.25605474622771	3.59067481765083	5.3419271241269	4.95024729321613	4.35707858012329	4.62351226739988	4.92757461944848	4.53472950079564	3.92376736369807	3.23887082651992	4.59339625347252	5.37442754972528	3.98193252973208	5.89777001887897	3.77788295728826	4.10245338586744	5.08745286122913	2.63331156420821	5.31388042610604	3.27917066814142	4.48343429236726	2.97001923697847	5.21274914013766	3.08185469815675	4.85157608959971	5.03368065319268	4.92222067912702	5.45517650305355
LTF	2.57465669755696	1.54391860760896	1.81763926732761	2.37542300979378	2.19928883428222	4.18789821197606	1.82352195861305	2.42767870291905	0.946051809993248	0.946051809993248	5.29130072888541	0.946051809993248	0.946051809993248	4.42589516911676	2.64667436166822	4.79738053832179	2.96254621848885	4.3447318552262	2.84683391047814	0.946051809993248	2.09434839540035	0.946051809993248	0.946051809993248	3.61328717323099	0.946051809993248	0.946051809993248	0.946051809993248	3.93734986780683	3.21809743999123	1.47509084642212	0.673207769538715	5.77888336661442	1.69850234954295	0.801919589573109	1.9786873795645	2.90636116669265	2.60229187604155	1.46373168605566	1.02298723980359	1.44655332395734	3.01432377288742	2.49713108041097	4.14790025116566	2.17232444765659	1.46424839419597	2.88323123543669	2.86690065178697	2.75268237976075
EXTL3	7.4865721879835	7.36046827222225	7.52886076704501	7.51387794381285	7.92604862118019	7.95438426808722	7.97919851485918	7.00289886784626	7.28194282893917	7.84318617776916	8.09056369080992	7.93514351872148	7.74582358091613	7.5576925605229	7.05882070117361	7.84079391790367	7.44025986169892	7.04509091016544	7.61675217078896	7.58870070268538	7.08385062847232	7.4533719485524	7.94631456467476	8.25036034690853	7.80561124230844	7.16484401928641	7.52866423230141	7.86949028641805	7.07544332416216	7.92753512915839	7.89370934556318	7.05056134254081	7.89905606103697	7.27190389924505	7.80877784161874	7.72305666151297	8.31540657977836	7.83648471917707	7.60388053163788	7.23822379701481	7.3114456412845	7.76342921993257	7.49636210709484	7.08538649505058	7.07071609183536	7.64141428836108	7.68130318790871	8.10624007296782
ELOVL5	9.10603234741785	9.25928522979218	8.82736681813565	9.23479024553574	8.28066658774032	8.58804205275024	8.22314285415223	9.53080315195337	8.75433899044593	8.19922692367668	8.70372221549193	8.49323656048675	8.56085962817973	9.14915777986932	9.40409449134792	9.33911460405519	8.72074026326582	8.42125278019012	8.47504349563762	9.48336704183917	9.28229935866129	8.90415609961542	8.43808931401123	9.30350519842191	9.30038184511311	9.20344755735043	9.58838506443286	8.33142080344771	8.93980945571032	8.95468	8.83295746958083	8.80782857521179	8.22685525481525	8.80195748996032	9.20407811435319	9.24392857426504	8.81900108343863	8.51670895138934	8.8356634121688	9.48808912624777	9.11614819177301	8.60874037845902	9.13210081788355	9.11313265271408	8.72855498015049	8.7701828813148	8.81963154563942	8.67804177939056
ALOX5	6.0719337445248	5.4671460926617	5.9368222304495	5.9637976331161	7.32431521892229	7.49076068880445	7.16689605292855	7.74284237859109	7.32604471794652	6.66709773428395	6.02519374577502	5.76932725360631	7.11092649749879	5.75648307727426	7.00786487177016	5.91447265561961	5.97842709494632	6.71824675936951	6.45569963965183	5.14740295904993	7.95793	7.17464403647388	5.78850686789634	7.25685466794955	6.89978788307707	7.06899842815691	7.35933505048027	7.18033886502192	6.31467956775848	6.16716261847631	7.16403615369096	8.16133238134354	6.60401019848198	6.36695255695813	6.05665258714795	6.14567131775167	5.78967515346048	5.76036393251592	7.08089883205488	6.05255611676123	6.30638370332066	5.35517954257109	7.84374970099075	7.02475239781911	6.90046886854469	6.79911152556487	7.66563016099933	7.28122496046396
CALCOCO1	9.62271853095037	9.78423460000952	9.52688139356333	9.82109719063974	9.90254965671209	8.96314125531017	9.28686184492445	7.92472858885153	9.19873594882805	10.3931252903923	9.13382056060852	10.0577657559186	9.15205335046951	9.68455744263155	9.05206	9.55405520517768	9.56430603534758	9.59317514925548	9.43471331754141	9.4394727943227	8.85342798012369	8.4744585631272	9.27060888147296	9.68323921680024	8.71528571403379	10.121158989184	8.68454053699056	9.18274659130166	8.77670660194463	9.4862647191054	9.39547076264973	8.35987245474046	9.44610439691522	10.1549978048405	9.92693225101862	9.07185167496328	10.4166837977367	9.65911580395473	10.2806998436407	9.73480728833488	9.27379970032666	9.23709418685785	8.40296072489102	9.36033967926424	9.37152300980475	9.27441102141535	8.71075823000359	8.28352348319052
UBR7	7.45226170019244	8.1870785136722	7.96973058489825	7.44207287341304	7.73657666375344	7.71001473740468	8.02389475436203	7.93646812508638	8.09905267584658	7.54281125134332	7.80482395495647	7.23533498883317	8.38280633539062	7.77130893610037	8.09045189675828	7.61803887038378	7.64429677847089	6.64538611187966	7.71620693811615	8.18182366185011	8.19096208783092	8.18037023455621	7.83972656068545	7.58733194548393	8.03807636557199	8.26307388376553	7.39914146719722	7.91409660824219	7.64287688593527	7.98711711073437	8.0726906705384	7.86749294485351	7.33813140151821	7.53476130358702	8.09756747134024	8.09565629700998	7.58348270480444	7.97220635296213	7.47032261833813	7.85453234340838	7.41181931461929	7.80734608435752	7.78626094137706	8.02344957336849	8.29806993138176	7.83326772686458	8.17241506254483	7.5939746004932
MAP4K5	8.98553966326996	8.92557931502794	8.69202699843883	9.04544862130044	8.10330274576182	8.5629661429742	8.2542373845174	9.01112386274236	9.26117150705491	8.52666093587192	8.36641795410136	8.75605467799532	8.89652020938025	9.17085209192662	9.00595189513055	8.75918541404654	8.99527639611695	8.9331132281608	8.68158305354173	8.93881092860397	8.38023	8.79335085674459	8.44152050916634	8.52760862330732	8.45794259498284	8.20290676133058	8.63888144015941	8.6872703261704	9.12248850105365	8.85192131017743	8.48245466132605	8.66405339211066	8.75490467368553	8.4550164599079	8.49693652582444	8.94583115649683	8.57994868342225	8.96223433243864	8.36163117962012	8.80263955718891	8.42208809155398	8.43245903571734	8.55087518174002	9.18710521867223	9.05081181251015	8.85519816690104	8.80533295097359	8.55381570448027
EHD3	8.06295687425276	8.56146571671512	8.28688656939166	7.05932360254647	7.81391030158904	8.09311149493616	8.73261721706234	6.68386366742765	8.97340463301344	8.72680780540109	9.28046175172783	8.53904971228152	7.98907972455776	9.22573078893756	7.66882424671224	7.65694634662659	8.93668460531549	8.21797	7.47510626630203	7.75686603843286	7.07370964774466	6.77306098854684	6.86679596690144	7.33941046771997	6.81935972403409	7.26323369801592	7.58944333033423	8.14276327770778	8.27404829861577	8.87290656311581	6.61259547918241	7.49371657698605	7.94577156856496	7.47384736496321	8.69817218577193	7.7296793313506	8.62501285442257	8.64590849427199	8.93611829914206	8.15828271896659	7.18875675767333	8.26975635631762	6.09489190435031	7.76337914340591	7.36048310813455	7.97060800642844	8.01306151689095	7.60372957237307
PSMC4	7.70950576650412	8.38612618433613	7.4841206332477	7.47458948247686	8.19020418768718	8.42377123196841	7.98165985965985	8.3927842772358	7.43132634029738	7.7007965276291	7.71930097200658	8.21073891867485	7.37962495912086	7.69285015641289	7.24466328867897	8.04090981346248	8.08860392136415	8.22235704746678	8.23793146975897	8.43996411421803	8.24456329107287	7.77636595145335	8.43570356047569	8.7731	8.11997064379475	7.93865035347522	8.15547441539468	8.31878873024399	7.6790403836277	7.73614746460099	8.51284652321485	8.61149722382905	7.60981184276287	8.30082047684469	7.49207481406989	8.10500931940642	7.01231125339614	7.73203439584306	7.40014672701862	8.17330936966398	8.50880236456928	8.57485847082577	8.24731159464396	7.81858428914301	7.64692290804393	7.97087298303548	8.36974277518234	8.56098784756223
MAN2B2	9.75455	9.75641165843392	9.42416681562456	9.98259074101831	10.1960845410395	9.80752199797017	9.9328719750776	8.86209386456466	9.77862750644904	10.4819344301438	10.0601675776936	10.0889253780676	9.80047935429721	9.53810082522896	9.1632984932953	9.58818873406089	9.99226726722015	10.0332190797553	9.91506486089275	9.69687263181993	9.19688066739083	9.33834493356325	9.46950795347466	10.2430650551169	9.39564352930353	9.45306129232367	9.7537055014284	9.57690669935501	9.94600405153334	10.0163820387998	9.2839827196874	9.38536317628492	9.97761783030731	9.63786595571516	10.2001738669665	9.40227855821399	9.89350789460545	10.2414291262054	9.49964356593688	10.0768682975127	9.77721520920356	9.83576996872041	9.15751503749217	9.7633447034808	10.0986026373139	9.93791758548041	9.5698410373607	8.97580177169595
CLDN11	2.94856195638799	2.46342944615939	3.44614766673251	3.82458294780014	3.0258725469132	5.75283168450512	2.11983597051147	2.37537951447094	2.44114905036788	2.44114905036788	5.3772473371128	5.84468527885409	2.44114905036788	2.44114905036788	2.44114905036788	2.44114905036788	2.44114905036788	5.17371885468384	2.44114905036788	2.44114905036788	3.63338321351398	2.44114905036788	2.56329203413781	6.91897687401345	2.44114905036788	2.44114905036788	2.44114905036788	2.44114905036788	1.97420790993837	4.92848575920392	3.22114798900177	1.5126245953424	4.90702165532471	3.57017368554962	2.14961353841266	3.47888518065572	3.1726588796373	2.68071771024836	3.25641534461496	4.54410838757813	4.71044064367758	1.34073115133644	4.97745628758792	4.68319625204214	2.20689112885228	1.18758196568735	3.50213268430705	2.8038288660644
SLC25A39	6.8468087983355	6.3802225376023	6.72613290208526	6.70385311974683	7.39384502989626	7.53023297529376	8.43902008005245	7.53023361859594	7.63861433151483	7.90182192929336	7.34290712226498	7.65261882579554	5.79514092593856	7.5969286050218	5.47378536444341	7.14538107186844	6.00439023830248	7.04577717203045	7.11771659699436	7.06555951060361	7.30943515550002	7.50586493223495	7.41624324988801	7.71150101873256	7.89020264875819	7.47381287059744	6.98404915338376	7.47569484858516	7.34893884656104	6.78073973498418	7.43263369248057	7.5657128504636	6.84204648859836	7.31166480735032	6.58114303780812	7.57599832918929	6.94218125884278	6.66081557344719	6.95154742381445	6.55815934773355	6.60469868846079	7.21863052190421	8.8105192722592	6.99376620198751	6.83085970464523	7.1735113478178	7.66964101524773	8.21794497139456
MVP	8.51573675883726	8.35879194002696	8.95850165452605	8.52426329665629	9.58871778499632	9.24612585663217	10.2552247180198	9.13503600172016	8.46721578035544	9.1349937480283	8.4630602707923	8.40306888766038	8.82798835184206	8.56058981764352	7.97437229416859	8.89864934745488	8.57789252435856	8.42823126115222	9.52201452126839	9.1940409138316	9.73025071161593	9.18320473084079	9.53389077329645	10.157975874907	9.67580798109969	9.93970142804362	9.68547808385584	9.03165503297719	7.98370201513205	9.12185039635115	9.93906050407452	9.8273877714576	8.84163693217807	8.8687077155357	8.7963085821351	9.12955268282593	8.79256731622885	8.35172336023516	8.83410286058565	8.47094735420026	8.51738327948285	9.38340648849696	9.66863184960678	8.69754342518199	8.75670164340631	9.66782418672733	9.85734104397133	9.89075082902264
NUB1	8.76456819443463	9.03781173505991	8.68849830855302	8.40131085549009	8.86775302789606	8.67455066582385	8.56677049801892	8.26523698302588	8.85296923069497	8.63377	8.54320683443591	8.2196883135056	8.72484871711353	8.78818950937031	8.79970243062109	8.41235928742088	8.58970569002427	8.4316840164105	8.62048639719391	8.67984108145217	8.75250174238101	9.19659042344948	8.61963262330921	8.80245979647474	8.98185363743175	8.72216895015045	8.86807263586432	8.27611684967102	8.86608928808642	8.29610267599261	8.95655532057153	8.49459119217625	8.37828562543252	8.48179061610989	8.84570643453593	8.85997631019912	9.03566865213557	8.78688236074381	9.01404835981669	8.81422958116712	8.6560579767042	8.78025620746196	8.2411751571776	8.54680470632468	8.70632963221266	8.55515977985459	8.67085759262236	8.24498304364816
PGM3	8.11263906554901	8.22555343153142	7.96574066158908	8.50726135697828	7.67111297859017	8.01314515173044	7.8070140185064	9.49645373742248	8.51000893987579	7.79906258736502	8.4630285994252	8.11609243532075	8.21528856890175	7.89541743877842	7.85439598515955	7.78439366158369	8.45127734779356	7.89472012777025	8.59566652004258	9.07831272809859	8.06280090986491	8.22048821934473	8.76555188058061	7.26829754854225	8.32628903301202	8.28447285299638	8.39720556254246	8.78515089926593	7.85418630514237	8.50015002386995	7.88446011189715	9.0706131144894	8.19372257353256	8.41367214303734	7.48605768248656	8.44702193661447	7.41503091248228	8.00291927918843	7.75815995209883	7.74975133498321	7.91541939357455	8.21933540820112	8.39324446640078	7.93090886910759	8.52056580847283	8.91342182616689	9.07271688454923	8.84493961382028
RWDD2A	7.23099172313402	7.24492346064265	6.7658434980756	7.64324572552864	7.03782612126144	6.91426015380735	6.62713887827026	6.80730795416146	7.25854464387835	7.32241597456372	7.11890071667276	6.9895295572308	7.03981628949458	7.19440697411773	6.95748252559831	6.69021048023213	6.65980700440292	7.0166822166804	6.98952947019188	7.81154385655288	7.2072270227233	6.72956521200159	6.79146432794638	6.41899165533414	7.12831484555489	7.13612563061179	6.90940327425824	7.55905127981255	6.62783147343735	7.47893274700754	6.97927879895904	7.12607198596535	7.17575023722271	6.96336157861421	7.28355351782218	6.75039995430941	7.00251134233302	7.47881659602817	6.96770018905914	6.96947472252846	6.95773635650684	7.2071543490433	6.52366478305198	6.99499624954039	7.36388008977407	7.62065275329632	6.94401797367575	6.62616177793306
CLK1	10.4372647624559	10.4199195163172	10.8830650554582	10.8147898817463	9.22542392701254	9.80864666566546	9.37308570504397	10.2801086310575	10.5497113629118	9.79607465089629	10.7681001072668	10.6067040692993	9.71871167735576	10.3852559317878	10.6729065414809	10.463531324478	10.6059491337397	10.3103436986099	10.0860899786212	10.5597169472744	10.0004862225989	10.2204906858629	9.56783926187597	9.93461182256182	9.80095148980804	9.7964495424865	9.54109460559867	9.8976034029212	10.5793458050322	10.5207000485927	9.92858378498531	9.64196220625165	10.7363139826686	10.2836580397902	10.5943449769061	9.11291997065634	10.8754735920544	10.5268778704811	10.6829136733741	10.3721994264962	10.4389932446129	9.34366398683587	9.93982487774011	10.5240053190831	10.4188270032241	9.69765213478784	9.49195211027965	9.67398542954539
POLR3B	6.32364510009784	7.34351841254841	6.21284519748695	6.18747928327466	6.16202879621546	6.78194375960327	6.5024332687199	7.35399025608972	6.39348094619933	6.23022364091075	6.02289903842497	6.38902327085686	6.70326259006176	6.38486888770075	6.93309932833553	6.61830869804827	7.18408334312681	5.79680817636895	6.62643742627977	5.64511871765465	7.09225921217073	7.72937123639371	6.55820530414084	6.57038515578027	7.4793022522625	6.96705978887224	7.13275738326991	5.87843225252699	7.39992387188239	6.40177262944429	7.13330442033729	6.27212556006312	7.00019459006497	6.84942696523327	6.18191376081629	5.38922405588672	6.38915749732245	6.19206294446835	6.61881691627442	5.76353182142215	6.01802458746828	7.14097999359245	7.29206886706575	6.35270551906306	6.32382	6.89940359665542	7.07322841219209	7.31262127986365
ANGEL1	6.8565730127446	6.25858172113493	6.61124398218431	6.28655701805683	7.4324039659628	6.91323344427918	6.70951815486431	6.88686278292394	6.44668177922109	6.66506473882397	6.31753236505411	6.45700748208885	7.0070863150362	6.36019614985167	7.30526324641193	7.77594161022354	7.31872279723901	6.43041128148007	6.48032194112973	6.86636457812585	6.4758693751606	6.72106271700897	6.95316404125394	7.00208372569424	6.67501498559615	6.73733136607988	6.3072696050019	6.77334926987401	6.1178115410479	6.3681530937943	6.2953141715674	6.78461016169571	7.36448521749115	6.66876487620011	7.27834836270635	6.91799480500922	6.9877894890225	6.70650237624934	6.9257908698641	6.90121176398486	6.15279126432618	6.95663835785923	7.04822173922967	7.13635087958542	6.28196444950269	6.49859148705204	6.54530111374236	6.85301482964878
RNF14	8.83689825615495	8.95686916434925	8.72096655090466	9.01164898796242	8.08858213764683	8.92605726165644	8.26624801981437	8.3773185748219	8.91686311430883	8.46796411983416	9.06807072865617	8.96251622830343	7.89425786083468	8.95769407956338	8.94794716720831	8.72323409794297	8.49533902957517	8.8214826818327	8.66132130995905	8.51786215044771	8.77668697421104	8.64415686167004	8.7682879373159	8.47984952993528	8.55962058908762	8.16353702052433	8.38839444471888	9.03293310680221	8.5707784144274	8.99977531672429	8.82387165355369	7.93907799497178	8.69853687279547	8.86844297064004	8.75999213343853	8.6192606717896	8.51339083032967	8.99282247666986	8.83017378908898	9.15255701535674	8.96371448422338	8.7821229219034	8.32387696059609	8.81875792078665	8.69711844691179	8.50747697745173	8.36352394612471	8.03714937971426
DNASE1L1	6.75566503254071	7.60244537196561	7.14303867308944	7.1628662155276	7.67434292404995	7.40144736577743	8.18235954962755	7.87205328436638	7.83822343857928	8.16897476005717	8.0377202258411	7.40922750249289	6.99372338443737	6.46249289979846	6.77371810434807	7.49171456631733	7.72820427250075	8.22274426013496	7.62230616791569	6.87273300324935	7.19717624303432	7.18716714029473	7.77655098196453	7.65095294440009	7.25240759914396	7.1552567648156	8.13045063880354	7.48943865676945	7.30420622252989	7.22339206484346	7.17275279192749	8.58442999328749	7.50696411118808	7.0332500890446	7.2474179632111	7.8230163596005	7.25202536029768	7.67138450041056	7.4773621325659	7.39712550560736	7.37609071925862	7.11960337866298	6.89654974994848	7.60658853481293	7.67888199054112	8.33648159410007	8.40592895948527	6.57854610151835
DDX11	3.01414068591271	3.77654183513342	5.19660142049239	5.07938506390889	6.66279367745691	3.30039211100947	5.72873145601769	4.80448197594842	6.3376713272198	0.507815259947849	6.20366433002509	4.7323015357825	4.42103076526012	3.72461624054179	3.42977019775373	4.99050858554117	3.40231248672564	5.39139224223511	5.02745543284102	4.47138440514492	6.22490924485821	5.2748154159918	5.92485151424723	5.98127265274435	5.99572582874923	5.03588903435339	3.87460508880587	2.20494400693517	4.69336497232787	5.89424085757589	3.42893296435385	5.06382686135679	4.65949308652994	4.41142730320549	3.74413348875055	5.41344461177386	5.62034500034317	3.46629028161033	1.99131386941808	3.02153151822728	4.94732595145568	3.6322319272562	5.73842526865372	4.33356897716229	6.32461958087301	5.58352807286717	6.08610352880205	5.38013421206193
HEBP1	9.33646301754468	9.69618053963667	9.14745014892622	9.1799045762461	9.21911296266471	9.53886117027336	9.0107872303581	8.66000600985742	8.87586092908021	9.67072199664754	8.98799426221105	9.1772703232108	9.83638064860629	9.02209680456758	9.66604758503156	8.95182787556422	8.94387329123395	9.47711484987923	8.94387312573583	9.09946336864215	9.31447380786932	9.44195642952485	8.95946635848762	9.05686986255236	9.40051818305324	9.41663323137355	9.60644169982143	8.86700768996494	9.50129429481331	9.36810305220959	9.29256115339603	9.07143487463421	8.72304540027702	9.36810305220959	9.53284016924969	9.18241290687873	9.4171081412354	9.61969034499646	9.54876300248275	9.44480622661056	9.43902696549318	9.22236190673696	8.96564989995723	9.0900009486191	9.36650749846084	9.13866036682886	8.8302982084753	8.84582988072338
GPRC5A	6.90560160245045	6.85637082193259	6.12816295178984	7.8073669985343	6.87417703831872	5.56998880845191	6.36813010497671	4.95538771944534	5.70759674375461	7.47927759257564	6.01327645687239	7.66777347893834	6.16830538954659	6.92375310201985	4.51739147701806	6.01360081867344	7.5098289016667	7.25643527619961	6.87028260085911	8.71779197649642	5.77210755232053	5.31537538893933	7.32400551056457	5.58037136672595	5.44224741365989	6.78763222705169	5.56793053475821	5.80432420498296	7.06509578862534	6.42888262377127	5.96906723344015	4.6620406560355	8.00064552694959	7.3277651864379	6.65312007613061	5.11987660275144	8.03016037658686	6.93560304831547	7.61797065212605	7.27337326558521	7.35851407343738	6.93976842991419	6.59851573998734	5.50057574894306	5.41281697037183	4.59799998831694	4.05960375629974	6.34264670503702
MAMLD1	6.73900884795481	5.92671822036636	6.38004272473965	6.41878173485979	7.06690140264298	6.14416676243957	6.88387625646699	5.69504770755675	6.61743301699096	6.81146736207751	6.78111084909115	6.62377083235386	7.07781657845136	6.70670319195142	6.45170977192415	6.60232952586855	6.78525	5.12115204050619	6.21554522097647	7.23158606533773	5.43956623364639	6.10531488047276	6.46381894217379	6.26383430482068	7.14086360527658	6.30768669232569	6.44674206420701	4.85847502844222	7.02143732067413	6.57664322845349	5.43206009720742	5.73896960820077	6.4961237245274	6.77837426848767	6.87237672182807	6.38686136625351	7.11878472996603	6.99826242677955	6.10770394048028	6.25566490222804	6.87315745577449	6.32326482978497	5.24952898792323	7.1292131887227	6.64720657281718	5.92506728342308	6.27619258083941	6.00484023996808
CD6	1.70734018362469	1.26101311829715	1.39887785360165	1.20001240907397	3.29568204112228	2.48012562442532	1.1464419054779	2.05456392416273	2.88050896862115	1.72417286954022	1.72417286954022	1.72417286954022	1.72417286954022	1.72417286954022	1.72417286954022	1.72417286954022	1.72417286954022	1.72417286954022	1.72417286954022	1.72417286954022	1.72417286954022	1.72417286954022	1.72417286954022	1.72417286954022	1.72417286954022	1.72417286954022	1.72417286954022	1.72417286954022	2.86494	2.21615503799619	1.52407647312383	2.23873440754832	1.06141630947028	1.41676453736999	1.29054323782938	1.80425440843103	0.425949004152667	2.87160875639531	1.90440311461027	2.77822868977085	3.33556039773369	0.420786749855369	2.75533136758577	3.02417222567871	1.94821353760871	-0.323945	-0.323945	3.16299666467642
TACC3	3.97124693914781	3.9757392062629	5.05399584416674	4.24740542038994	5.60234886586404	4.45331208017013	7.39636018328855	6.68997398393694	5.03678941670076	3.14086674900527	4.17222337952969	3.83514730723159	6.19055697482487	5.92399002564963	4.79970788192642	6.06563978438377	3.74577551749196	5.15830835384934	6.94947417631689	4.73744286538475	5.23879060025529	5.9283704106818	4.15458343080947	5.12308593325838	5.34819553234444	6.52809589803663	6.16166465031899	4.59740025986832	3.77414329566897	5.15856938347967	6.80283847578537	6.67396398907061	5.95807076006315	5.52575379272472	3.37095769317892	3.68349417451393	4.01810982484874	3.90623628509037	4.44432580384881	4.05890911676709	4.29613194208647	3.52360731867291	6.47198597228968	5.57307549051395	5.45366297765402	6.35588	7.20574036350202	6.66742960992279
POLA2	5.80927462464316	5.05338876335343	5.87656250139623	5.81857429052388	6.14770274968394	5.46036052101959	6.67225639614941	6.41657109928017	5.41244470623043	5.94558081959569	5.92227435125321	6.16502397524681	5.30580271485505	6.27691561627005	6.5461589401754	6.47163700427392	6.03231262413925	5.65953601669356	5.5894568600691	6.6050796141566	5.44155309048386	6.08097341821037	6.13270204617278	5.24815630947187	5.84766536321195	6.03771900924067	5.00383371467541	6.39642249943722	5.68753465432752	4.79842695113841	6.34217144433403	6.14006208170898	6.25758815241282	6.26911694845085	5.73020623516971	5.96505853172049	5.50152733347336	5.02512074272486	5.61427589007171	5.29238853064723	5.36146395856784	6.03484639627819	6.59894639249814	5.68497737222948	5.93657700134429	6.3909012472378	6.86272281144827	6.67984124282899
ZC3H3	5.58082080517653	5.20377475027648	5.61801144091317	5.46795287824515	6.22607471902968	5.67249346083699	6.47030540928373	5.56159209958906	6.063	6.00172470433948	5.92573060847626	6.04366361113721	4.60357090104607	6.01477426124576	5.89776125600522	6.18148436291295	5.40225484047775	5.81311791610093	5.75573230464674	6.04366328593487	5.53118521067716	5.30223560872658	6.07701798915958	6.21517158553051	4.91774481688171	5.36201625411574	5.71668078812704	5.59234536439345	5.69589668625154	5.46835598980231	4.99353264294813	6.35497885984165	5.7523729791487	5.44770737722336	5.59944271089806	6.27226466987457	5.64652273411301	5.48182652147355	5.61169374212885	5.26511686388807	5.36827449123196	5.80916176567811	5.77737744659783	5.65604312661122	6.06150052070325	5.79622281814881	6.2418813437712	6.16494673217352
CAPN1	7.97477580505751	7.48648878174287	8.30766771527043	8.10316368216891	8.34109916078351	8.22732258397123	8.78818478028057	8.06847257665802	7.76714760729288	8.67075633726191	8.57367085491325	8.57358594789796	8.25373771994771	8.12539857799866	7.64008320850238	8.53661095599452	8.35741968958802	8.11369103851805	8.13848441218329	7.92702497864309	8.41413932646763	7.58679399010685	8.0722370702581	8.53661095599452	7.83325192028715	8.41459642382216	8.10454121345705	7.70558853314027	8.5476487341038	8.3732594432433	7.51066113483504	8.29943988950985	8.44648467794075	7.98303575284377	7.96259048597705	8.12122803036962	8.04860443885592	8.15674309108308	7.60157019672777	7.82228997367702	8.21963214637362	8.24422741040559	8.17083982413132	7.87659173257251	8.0582682741541	8.58038993096108	8.82231731468342	8.38658318345333
ACPP	2.4053591555342	2.19381939408598	2.81119426141378	1.83851837732008	2.52104210432613	3.38595717317515	3.97757845430086	2.99296757728355	1.61854716372941	0.423021141766907	0.423021141766907	0.423021141766907	4.45438850761911	3.21455610876496	4.57199232850328	3.56299069019869	4.51440186561337	0.423021141766907	2.59918850930386	0.423021141766907	4.07535580682021	4.66963529521999	0.423021141766907	3.86655	0.423021141766907	5.26595665540492	3.91976868903972	5.04474182684731	4.32243554401252	1.00245586139942	3.94746538927935	4.5938420607378	0.843933494340349	3.64344801529687	2.62666695781795	0.787158157122088	2.93758238607178	-0.321888	3.8451024613506	2.82080185125746	-0.321888	4.1342903890951	4.67853696713177	2.66340322305367	3.85234257338812	2.73394418857232	1.31377035537571	4.63221113968347
MDH1	9.23064334565741	9.62410061213235	9.74468910071957	9.4011	8.94158421392988	9.9752979254277	9.14037284664717	10.0532420706714	9.65014503390331	10.0461	9.67949586795265	9.88486053289528	10.7855730809268	9.65414540013135	9.58141908609879	9.43849054574234	9.18214495605139	9.47324001724542	9.4201796844146	9.47015070010261	9.31718258300029	9.47659090616217	9.54229222579912	8.94655889566221	9.42963508166183	9.09240171240497	8.75539787485315	9.42178792844341	8.96843613481441	9.55880096320319	9.72880706460763	9.79463126055283	9.65850543194541	9.78268450257747	9.66717671249693	9.15024237913457	9.08156485385375	9.61865936326427	9.50605072070831	9.69727792797202	9.90074883049197	9.60563162236664	9.37013737178403	9.50179617297112	9.44227899620608	9.64364852077276	9.61866405807979	9.37243962056798
SLC30A9	7.96199030412482	8.1109480126744	7.84136207951859	7.98688606619348	7.04209953552672	7.77792069925579	6.94145780304255	8.22507741127443	8.2995620742513	7.6614828435828	8.13456850261407	8.25002539292119	7.34129061802327	7.91086934446515	7.64524492690976	7.90725563170017	7.55788311984892	7.3977721975541	7.33713459037135	8.06261145757261	7.27757635797328	8.10510234490908	7.37779263301503	7.73695270559631	7.85903604175775	7.0213325738922	8.22319628434933	7.81764488034601	7.25163049292688	8.08824070348602	7.89729277015095	7.62944143283547	7.69346351301562	8.16771053658682	7.49716619468712	7.83998283637838	7.79772981292402	8.02271652066083	7.68780196304148	7.95238601913824	7.82424507665868	7.46627431223841	7.59071901295409	8.06270846615677	7.67900050227136	7.75614378136811	8.11665127761837	7.17268527364386
MTMR11	8.84379203395405	8.14197812507298	9.1941310250775	9.0066181781432	8.3725075078681	8.57588216699299	8.62646302472477	7.30261878734962	8.56311717239275	9.33266561906329	9.17811108320494	9.10527499661331	8.57660917040019	8.7785437306895	8.05441470349439	8.44826691349869	9.11796472244893	9.01198658180408	8.53062942536839	8.45350956527039	8.26520356564001	7.46111412174654	8.16496390698096	8.45642842491749	7.68386446466842	8.57995125846038	7.31370663189585	8.98396406824767	9.18163073412813	8.76685187806959	8.45193856058278	8.00803550370444	9.05042398588581	8.48550839398672	7.99001485631431	8.07592123095633	9.44040398074666	9.18716836673831	8.66630599176161	8.81517859010251	8.88023562901434	8.3403811348277	7.67268375607434	8.41941437853348	8.95525411682293	8.15692577312019	8.29586591335378	7.41173883358478
COX15	4.63322737422953	4.56333150710367	4.82386763376187	4.15703843301392	4.41381679907392	4.27250888004312	4.34317978294588	4.97800576770996	2.91861515762994	2.91861515762994	6.55245796003644	2.91861515762994	4.74228778394249	5.78477879212248	5.52207152154178	6.2061035181775	2.91861515762994	2.91861515762994	5.58989082856651	2.91861515762994	6.74299242408263	2.91861515762994	6.04718995006464	4.01563495057452	6.18663368304424	5.52207152154178	2.91861515762994	2.91861515762994	5.0890513680816	4.05761833703575	4.65315556399147	4.86221289891408	4.70945555340142	4.41505091223625	4.22996993779108	4.06328931557671	4.49313350855982	3.96730557884579	4.7463081556328	3.71913334488397	4.0804307875023	4.62540960324811	4.57728056155049	4.08043079508436	4.7068322900607	4.99138941281024	5.3465932403947	4.87307042753027
CCDC88C	4.86201619270548	3.12464009928296	3.97902697001805	4.28881563983335	4.71585805382586	4.33724787427854	4.44925992970968	4.27227232012666	4.93946336552891	3.95065638224853	4.88699847743722	3.98649602533705	5.69023639449023	4.95554512298376	6.50424575438162	6.21460608404751	4.57506473933879	4.4647659988035	3.27753355491026	2.67489923793018	3.81316632104052	4.48895296350511	3.30737845027931	4.78246575065322	4.33240844110932	3.58969705101987	5.19059557457098	-1.12914	0.49344488764306	4.7185580627782	3.76066243448085	4.16066869581768	5.10030479859422	5.68068998601175	4.87144291128336	4.81147602048939	5.1438814583713	4.96608942325735	5.40144919149409	4.74724703978198	5.43372066463066	1.30915522228564	5.34243621913612	5.60269819218441	1.30915522228564	1.30915522228564	4.19745880771072	6.0235937649906
YAF2	7.25982277616607	7.25240518095467	7.39228984238584	7.46097460344877	6.37912055267589	6.67566590999799	6.65530146143576	7.37811299441259	6.82177710935424	5.99117249186195	6.54018084641219	6.85756376824741	6.78617413962067	7.43446665854996	7.42937631595062	7.54532653874896	6.85537529768345	6.73244158805497	7.37385019079024	7.37979352473275	7.17050559664425	7.19922647318587	7.35715913119988	7.25155765702789	6.95288160100935	7.21963862721192	7.4861505030427	7.0405523741926	6.87098332230732	6.86172527153851	6.87304880921234	6.61376975360409	6.82465527116284	7.36964706374391	7.82304546606872	7.25441147140181	7.59236072905562	7.42350062478931	7.38535350733583	7.23373103556358	7.45180812965929	7.23866350448517	6.76302454985235	6.77480332445832	6.74407300766955	6.73406029690973	6.55276591598653	6.84967027041931
ZMYND11	6.78598388655853	7.33350856317541	6.65361642580243	6.85556999378604	6.14658489534916	6.14839169166405	5.53709561496927	5.23684856913855	4.72486449142172	6.84664781203003	5.304	8.24491162916337	3.75680576191894	6.70283096154136	3.75680576191894	5.66543810356901	5.79520902447403	6.08385212386116	7.06160556267939	7.19534783775038	6.66186217818841	7.68571446744157	7.22203087668992	6.70676114577947	7.04092870159018	6.75841962738293	6.1048157040908	6.25474996475274	6.45430108306462	6.39646838715039	7.32585182230371	4.4999372766658	7.12681846865585	6.35841264117671	6.10374735100067	6.24404602709155	6.86688332116896	7.00763766955115	6.59224494288618	6.78765149994017	6.70061200397115	6.50173067818423	5.88316767185703	6.64609924846572	6.57381022848182	6.05127918413874	5.17232040463201	5.47744610968891
WAS	5.03240115002657	4.49991003797757	4.99996648675657	4.83424013480831	7.23460731961004	6.24107268101418	7.98347931522258	6.90694788499823	6.52310588221623	6.97641778704994	4.02461078710494	5.91989345864995	6.89754943193854	5.81559486524011	5.44701280327583	5.90734852984833	1.50983938112923	6.55111458689749	5.61430859309996	5.76901913718575	7.12704029289304	6.09982513823332	6.12199234839156	6.40523791325223	6.16325822021748	6.91579235010114	7.08355591553115	5.63742953013815	6.45988775210937	4.79884167796285	5.36555025879205	7.79455979228044	5.16734144474483	4.61276369139799	6.15891123081079	7.11527289907719	4.04480025935351	5.4100869332396	5.38614160762236	5.96306883486273	6.36228363482234	4.0709889017802	7.58548504531602	6.56376429685975	6.07681309897274	6.37663858613656	6.63313056906024	7.18118724103762
DPEP1	1.12242751353934	1.12386642538183	1.12242751353934	1.12572924263626	1.12242751353934	1.74184075538237	1.12501554924873	1.12242751353934	0.733476239594969	0.733476239594969	2.78980672361768	0.733476239594969	0.733476239594969	5.26190927929634	0.733476239594969	0.733476239594969	0.733476239594969	0.733476239594969	0.733476239594969	0.733476239594969	0.733476239594969	0.733476239594969	0.733476239594969	2.77482147117847	0.733476239594969	0.733476239594969	0.733476239594969	0.733476239594969	1.94526987145313	2.97880574684284	1.57360546730791	3.00631112603688	-0.271796	-0.376701	0.146684515421326	0.597394884385789	0.498726528447386	0.498726528447386	3.46470272874583	0.498726528447386	3.62655413138738	0.498726528447386	0.498726528447386	2.61106403244989	0.498726528447386	0.498726528447386	0.498726528447386	0.498726528447386
BID	4.59385771518703	4.29646965399745	4.69973723914238	4.40976128208955	5.1843531770983	5.63035192042164	6.48956164840691	6.10604756240607	6.42886311447901	5.83346816611898	5.52110433316747	5.07257059720053	3.72263309839854	3.83753010536557	4.39132505898223	4.59997354187188	5.46497938885356	1.24845492337927	5.75532702792662	5.06901389464391	6.51783391479943	6.26539183419072	6.40267521375982	4.99056935536976	5.49866379561838	4.40769788440949	6.60606691116299	5.27484727048011	3.27541279730913	5.16748295393338	6.27998101085485	6.86525520412424	4.24274731969083	4.52292712897442	4.91028272279312	6.0706289569248	3.54314870277132	4.03127530898334	5.11761927689976	4.98538408978944	5.55341059614937	4.66578276950645	6.87972668649327	5.14564185981492	4.97488977603349	5.17138022284042	5.59062362005257	6.41785750681368
MATR3	5.65078544432099	5.08143885485242	5.70715529726846	5.60875494558505	4.94895064915303	4.48275008433399	5.06286320534628	4.8570277180475	3.6945534210387	3.6945534210387	3.6945534210387	3.6945534210387	3.6945534210387	3.6945534210387	3.6945534210387	3.6945534210387	3.6945534210387	6.82038533574072	6.90282070525821	6.75549127122277	5.89512648905407	6.86117499202786	5.63825646155146	6.67319742375807	6.75780402432103	6.3200944921687	6.62926708872436	3.6945534210387	4.65250766816735	3.9012788740551	5.99833664800228	6.67208728176968	5.34012287252986	5.88718015210518	4.90203561954542	3.85522951775989	5.28268110148418	5.28268110148418	5.04676143466447	5.5209956923599	5.48189764766309	5.34106992434697	4.81837018948641	5.67146643142062	5.29000774516834	5.07709685507984	4.78969475683568	4.81837018948641
NPC1L1	3.61063946455426	3.62372095886346	4.03837081963582	2.64213921923892	3.83210741346604	2.52805864477882	3.69217364151618	2.15913319078973	1.55294067080062	3.69437386591903	3.49783757094774	3.15115395265022	3.27370661132159	0.358941490414384	0.358941490414384	2.09906869396449	3.66204848325182	3.39514345225678	4.41807634568127	4.20703878500275	4.06477091258367	1.49769301104736	5.13230985010977	4.6601269730892	1.87110308304428	5.19569194813761	4.00661157168371	4.52790161901804	2.36733552475505	3.16250230598176	2.11641144532112	2.70508677877778	3.80830861103973	4.45227833852126	3.65211966568203	3.59512688323325	5.09963799483874	4.62267246175716	4.17537909041028	3.79127728353417	3.47617601360324	3.43573230033151	2.66127203741192	3.23008132415253	4.33342869479842	2.19824204464811	1.86448778796886	0.183107096903385
XYLT2	6.42987774836895	6.97749930576495	6.87233283388467	6.51840260792782	7.83647433848618	6.91162459655522	7.76314670686423	7.01570974590198	6.7738996947137	7.57460834571136	6.51476760811995	7.24298213060248	6.66116968027538	6.64061370994147	6.14221176428237	7.06711902753799	6.99426496259603	6.96308044557111	7.3352792452391	6.66117007920742	7.49863682639699	6.47232323446169	7.18558279235459	7.95749513294329	7.10918232137166	7.21110107824783	7.15417487339115	7.66544816163118	7.4678752344424	5.73893418707205	7.45945397193804	6.90370890055707	7.25518455904229	7.61362582510309	6.80767987486955	6.73193816203891	6.88485968431274	7.22387611964576	6.34382003030465	6.66691003109118	6.80487729074828	7.51744004606697	6.87953123580598	6.82275950293731	7.50796316026817	7.37190360579173	7.50164424238971	7.13151593030815
STMN4	2.41412083737762	2.74312659117874	2.30118990853628	2.70896942042891	2.54499534130624	2.05174853301144	2.62789650699929	1.71044631593539	0.423356877998492	3.9002534792701	3.93065872076319	2.81323979377997	3.82064051931039	4.61027388980782	0.423356877998492	0.423356877998492	0.423356877998492	0.423356877998492	1.13530833464096	2.7870390430352	3.41487304786509	2.72577859764908	0.423356877998492	4.3619780266672	3.24981873694996	4.12873435189514	0.423356877998492	3.09105369284411	1.74311876780273	3.69284644031416	2.0634817691152	0.649161971206249	2.58968436067698	2.60322405544361	3.19904121100243	2.39217192377847	3.87282683993057	2.42706882268108	2.32201503515555	2.13533130229336	0.662884129755995	4.87095228136063	2.61212928095586	3.65103752618262	0.662884129755995	3.83690619420761	0.662884129755995	0.662884129755995
NUDCD3	8.02543269174272	8.09771923585814	7.94670862152577	7.99425561439545	8.53336327559705	8.00235241404859	8.32459943164477	7.4951245044438	7.99106052054024	8.59935745211876	8.14947603979428	8.26239163927731	8.00513095548271	8.04050418367554	7.86622260309478	7.87095240790079	7.66305662356998	8.44673476924675	8.31327593629618	7.88764103994755	7.89746592766911	7.76911051731697	8.26357439163403	8.43053502794224	8.01095854054335	8.26811988944869	7.5444070288007	8.11955696419596	8.13722437846756	8.52695411854885	8.0050131195489	8.33671027162087	7.52395353350475	8.06215833380434	8.04802224205076	7.6175110190818	8.63339624065177	8.13519305016307	8.26769821892237	8.01013057077897	7.75366785268742	8.14890168103964	7.77291075494634	7.87711376012742	7.90614430856313	7.91375269632338	8.24248793754301	8.05332700974163
ISL1	2.70737986912094	2.41051572380206	2.40907387989162	2.41238233691572	2.90860385669326	2.73228589147939	2.41166718923652	3.0677540773752	4.68507722609318	1.31287852435218	1.31287852435218	3.56125025281021	4.43537054383719	6.10034939181752	5.55474955419142	3.40150355642721	1.31287852435218	4.70000374269615	1.6650473247176	1.31287852435218	1.31287852435218	1.31287852435218	3.08301217817209	1.31287852435218	1.31287852435218	1.31287852435218	1.31287852435218	1.31287852435218	4.4809943152228	2.09878890681404	4.17490304012469	3.68725007366045	2.08676330127759	0.98072980494953	0.225095566484121	3.08918382755319	2.67170514310646	4.21438825361426	2.70310049152656	1.5789537144003	4.32223474533413	-0.0364335	3.06639815242734	3.32283759638014	-0.477214	4.12509900381627	3.3865295886312	2.71280882464204
CHDH	4.1765328974351	3.85492840801748	4.38091107379869	4.59575270466665	4.86682758931336	3.66179238043022	3.51189812534836	3.04663636606155	3.97570574993266	4.83148618407137	1.51678574155521	4.20154818851519	5.50394452123831	4.55130809520381	4.28875754377776	4.41972958079946	2.45921959335573	3.21945253132147	4.33467397411114	4.44711945020441	1.60765634631387	4.75513572788154	4.06332142350259	4.6505177639739	3.2506310381659	5.29386687912559	2.93819518348911	5.48537326683457	3.7517223269307	3.32765726772115	4.74103619016025	4.86926752685019	3.77156220732525	4.10475694576251	4.77194481477537	2.5948254031135	5.11397937303128	4.7764262978141	4.35773608073525	3.88696180226576	3.66371516604571	5.14426335435224	3.38472322157426	4.1599673594934	5.11446747120308	2.21687250335859	2.69079957644412	3.58129703730833
IL20RA	1.77211383441158	1.62727363702155	1.70531096087254	2.11841301410802	1.70119044219713	1.74488348548848	1.62818917654092	1.82714032485289	4.40184428223235	5.30479516979472	0.471828662916041	0.471828662916041	4.91274058459469	0.471828662916041	3.83761234741428	3.84249118828687	0.471828662916041	0.471828662916041	2.39412067884579	0.471828662916041	0.471828662916041	0.471828662916041	3.49388352497177	0.471828662916041	0.471828662916041	0.471828662916041	0.471828662916041	0.471828662916041	1.01991977794861	1.04225082276288	0.296845351230321	1.72433495925615	4.9358568301016	0.883829992594982	1.82101867491319	2.10220143787692	3.0027205863578	3.03482831825487	2.19129491768805	3.78438073217935	2.49720804588242	-0.0836996	-0.0836996	3.70133443670966	-0.0836996	3.16323087952192	-0.0836996	-0.0836996
GLT8D1	8.18959305146836	8.30381446160939	8.17912974790268	8.4566629043775	7.90554934719473	8.49774540355113	7.86063948630001	9.04385883920155	8.55396320536094	8.21214380541254	8.81846465058689	8.29181122638398	8.41145156060654	8.81568553154711	8.34695368695089	7.97765684581629	8.85733183974403	8.23632362193916	8.23179143658359	8.11406153690947	8.15148042495423	8.12983350640575	7.89045	7.89593959008026	8.20543245506353	7.98335902547881	8.39488149525529	8.73430917449827	7.98282392058584	8.10847123182416	8.23527501003145	9.13181131333123	8.47607069157111	8.14949239548073	8.08243611905762	8.56320635310422	8.01411733879381	8.35882481681767	7.92760598405243	8.01647667079742	8.20093012338713	8.30525512298925	8.2742070096554	8.71411999084669	8.68337751511494	8.85884091546567	8.59833131426449	7.81342098066858
ATP2C1	6.65987890514863	6.83292860144079	7.07451336030129	7.0689969359332	5.42032014090756	6.82392057188168	5.9262417580097	7.34032917374166	6.76497393403053	6.9516004638399	7.0403921032188	7.33934818903023	6.87169155881292	5.76406100050885	5.52631556135911	6.59162364700758	7.00565045521426	7.23624450695993	7.30717017427784	6.49399538479432	6.93821118326406	5.73533588000514	7.35864620098919	6.6218144604608	4.91817825566882	5.94750006216913	6.5019896178123	7.46838599134691	6.18775485203023	6.71333401393384	6.9719330974093	7.01425408749126	6.28954895854683	6.67041996493088	6.58596187004384	6.77301682274402	6.14213700469502	6.61301291849926	6.54459470843547	7.37863955498721	7.26982546269296	6.36945742962728	5.76291670706802	6.9026549380407	6.8535860270083	6.6496624689812	6.93749054618316	6.28703793152919
IGF1	5.06937967293047	5.05310663887011	6.28130161294897	5.24457161014132	3.78991205561726	7.12608351222993	3.21194936707504	7.72521962296488	5.76465440283133	5.49310864555198	6.17860270013824	6.27033168899351	7.71742979842162	6.47529337099637	9.90225826518827	8.15090585821163	6.37506276341467	5.8316820820182	2.35073489343364	2.18413708570378	4.99903668954205	5.62256386358909	4.5398262971373	3.96942443385001	2.14140823232987	3.37541170032285	5.96779799097771	4.53909115772241	3.19621272965079	4.73578413063446	3.19154968648965	8.85172924832268	6.90484020058457	5.19325121987761	5.43367118715702	5.58029245487144	4.37855752391062	4.57949896030136	6.94111369125957	7.63984126262025	7.96102640424438	2.17567312991055	7.51441201038076	7.95434117199004	4.64732293025174	2.17567312991055	2.17567312991055	6.63786313261507
SLC38A5	4.6525561094866	4.02816410463103	4.36115652194913	3.99998708383323	7.5147244830507	4.53599226152943	7.24620472522466	7.74983307533512	4.13866372760028	4.84717986547889	3.49357466049923	4.80325613645757	4.12022946097507	0.384093506716119	3.68614088369013	4.53895280804866	5.31454979059546	4.56069907547604	7.3153585847708	6.56352811774463	7.55681944198462	6.78024718097145	7.13517574888413	6.97059164041893	7.29445020239178	6.51156866378217	7.21542472241723	6.05643924317959	6.33970382562711	5.55727889612592	7.11223822586678	5.8808561698516	1.63995307476142	5.57653603556053	6.04194992247246	5.42126902956248	4.28123071819186	4.18647294992021	4.79818383699367	5.06237921943276	3.83229836530934	6.96732754173426	7.38894201626061	3.68552339170881	4.90054973422769	6.30357178962749	6.80539	7.65669256091109
RALBP1	8.58493717525496	8.65295458817645	8.87750607949649	8.61298196539439	8.72375120799967	9.02379647494217	8.84798254952643	8.19501311977308	9.03763368481315	9.19190219757358	8.34315831303861	8.51292336878657	8.81229457629263	8.40526292186226	8.49419082477064	8.62144767400091	8.50192850671224	8.81376631640411	8.86172444632104	8.43945097954207	8.89905157948127	9.00119059238353	8.55851907343652	8.71827604726052	8.97575656448642	8.79665816816132	8.60818282722079	8.67549168183366	8.83567924077173	8.47328902610809	8.98873852605604	8.6673199998466	8.59292338915229	8.44681357046587	9.02086271581091	8.59701993648629	8.31416141222629	8.54151377832249	8.87115597260218	8.49723849698564	8.64009664772267	8.87695619297609	8.62001128444278	8.76034565570778	8.65323189841306	8.95834343090268	8.93968132268633	8.6489366287565
RUFY3	8.65356975295739	8.80185649707684	9.17394095041756	8.88514989893717	8.19486662651288	8.49624500034004	8.14751675180467	8.9457995496639	8.64976776000802	7.91726132967028	8.79232214367586	8.67749014665635	8.80268788049193	8.68079845376497	9.18884540487851	9.04699	9.12572939040449	8.56202716126117	9.02646300024033	8.79232170548948	8.61650827508853	8.7982998821627	8.63626846480849	8.8453329669506	8.35431980995042	8.61675216962318	8.09141324498588	8.36888687770125	9.2609439594287	8.38330439037476	8.47419060224954	8.6307	8.95615222014382	8.69329429125809	8.33726818237498	8.62826793456741	9.09499	8.94691075386499	8.57248214245716	8.43164588732414	8.67845252571589	8.33629920883661	8.23845912207991	9.10983	8.54384975921852	8.98232046180639	8.48564755623762	8.61757386945463
CNTN1	6.44257966017712	9.03663708552312	5.25188939813204	5.71417649681288	5.307	2.95559139903011	5.42311023753098	2.96598059025857	5.96994759210312	6.23921647910107	7.0183449013548	6.79789085808443	6.10280985050026	7.06710802815926	6.16417605780955	5.75287155366548	7.65470310371583	5.13248081229127	5.08131025344768	6.62666298417742	3.85068391684345	4.33945462548444	0.566929654547371	6.33887730700426	6.16417596512689	4.31066535292013	5.1308282805008	0.188324426256717	5.42036618554004	6.47199208774881	6.2291521577787	4.89427162261013	7.18099728400358	5.8067042155682	5.64620754857329	1.03143412866895	5.23259499184037	6.6602536291178	6.67128120286127	7.6924084464061	7.69296559850825	5.94083602819054	4.69676904111797	7.73444398469346	5.43426884216267	1.65357977389046	3.05941621017936	1.65357977389046
SLC11A1	3.35712617000237	3.03146258739634	3.16876401451281	3.82479905386211	7.07195830640077	4.08433292114259	8.03136212408374	7.13621224279682	3.97841030837838	3.53731833041738	1.85002051121597	-0.642061	4.41733765172113	3.88965455514345	4.18669105182454	3.84224807669403	3.20715374985865	2.75460676151201	6.14536058442298	6.11492705725035	6.97655096102662	7.19251834919192	5.58436397747831	6.81920830767508	7.11377636623792	6.69182983514533	7.70736216421563	6.70413826979216	3.88598276329422	4.55207907868285	6.52505802575933	5.68049213984032	4.98473893192734	4.31845080123168	4.94491213351395	4.25092679069548	3.64243076567876	1.15209	3.19531832853185	1.15209	3.02894540262498	5.99780480872267	7.83810316309438	5.81957040552175	5.17679306793043	6.69814264115885	6.91162424680136	8.51882084366101
WWTR1	9.1394278203083	8.77436871860706	10.0338334806057	9.5161632036378	10.2951541262799	9.59964411948725	10.6035737505488	9.90904696228489	9.89473392830972	9.30013109856086	9.7179347673158	9.33441960177685	8.83256087733001	9.78050450197004	9.17305814345349	9.18276571577986	9.09345594874861	9.6076269888083	9.82685572073991	9.65957317176665	10.4703416447755	10.5841038840341	10.4703416447755	9.69587910607824	10.5841038840341	10.3587813943108	10.1050252301165	9.24776183537225	9.48060207628464	9.89556610915095	10.9919106952352	9.12027237915502	9.92835399489521	9.83282746013633	9.66023963841417	8.87656663332155	8.72362679062692	9.7024972923976	8.15093000870297	9.75853960019201	10.027687211495	10.5675941552903	9.34755453866572	9.65746648958342	9.80621995429884	10.1941081632189	10.2790335777293	10.0266442769717
AGPS	8.24862271813887	8.39660992328391	8.33062954441086	8.11587307697547	7.01367023126477	8.00560704869939	7.44526173511244	8.68222562409623	8.41464829585796	7.32659776813634	8.22542891943954	8.44111642247468	7.54001719431465	8.23511448842474	8.24201560771532	8.53046246581336	8.48992081219922	7.94164295928227	8.02353925095283	7.59060433648899	8.18218924527314	8.44926828706106	7.73456445943107	7.9570665425136	8.15909427742645	7.98635930562362	8.09809402005964	7.37326179795328	7.0985439822531	8.04172905172496	8.4167869297374	8.58833472741227	7.86696015977226	8.19680310732446	8.02696695217971	8.11981525830386	6.75050013656014	7.78362380388476	7.73300844103897	7.97508398277101	8.01912265897498	8.19140132903202	8.44535040241382	7.86727014476612	8.03057606897268	8.24406427052134	8.72735471808791	8.59315287372945
ATP1A2	8.47666779572303	10.5101378836291	10.221201710969	10.3381107284876	8.23022751945757	6.51666095759979	8.84999426993718	5.07677998077452	7.7888252641079	10.5945017809609	7.69841133081191	9.89571695064216	9.47062804889834	9.00496335133344	9.23703106682463	9.91696005878503	8.24257884471866	8.42583502664744	7.38276859194854	8.69099429428187	6.64756740347523	9.16784093979705	7.16713339936205	10.4927663680922	8.09117191838752	8.82668054153573	6.86016348104746	6.11087401720369	9.40798739426791	8.70742053230892	8.47015875758239	7.14390216174709	10.0107226118896	8.88679472773882	9.69295173669454	5.52583807352154	10.2503654521691	9.97823845119984	9.29257475593452	9.94399123925198	9.92548783196714	8.4381097578824	6.96579375516456	9.27288193351155	10.4677577498847	7.60975172901697	4.25032613981656	5.19393162736135
TTC27	6.61432281750994	6.99478146083662	6.51911851121062	7.04941563419108	5.71901749805847	6.49747493628515	6.15496948518242	6.78139611645222	6.74965723386778	7.36737274427461	6.85288480839634	7.43304357960624	6.36278537791745	6.74232150509492	6.98387723659775	6.17771906892726	5.5893481886418	6.50734525211442	7.10098306732173	5.64270666807514	6.7354074398212	7.10205527286196	6.1127417293413	6.22376879233145	6.80076270964266	6.21193570934732	6.23789377897146	5.64942646722945	6.54630299927704	7.13169956134176	6.02284769180544	6.61949870972673	7.18397644508396	6.75706439190533	6.31329143311163	5.84187256866549	6.2464	5.80460373220495	6.36928291873573	6.9691979620168	6.57142370316632	6.68816091619494	6.61328456210953	6.22992267199178	6.83251818434766	6.37649631666592	7.49714060982567	6.43076869429537
ZNF582	4.98120399754648	5.29441460202598	4.88737218416715	5.06809627996636	3.91581056717138	4.18866705890373	3.9017061013455	4.18866658613013	4.72612678120691	3.23896610524957	4.75954361782942	3.82257051843337	4.38937851136279	5.64826146069702	3.9565344068838	5.11096905645563	4.53666254318006	5.03767664670699	4.03682888936966	3.99336816625677	3.84428086655245	4.6569089929415	5.16043518312539	4.12168780792273	5.54741889617123	4.36496120288815	4.61707996535253	5.38496010433794	4.24643296967768	5.10946972401479	4.31161205968707	4.80917045880434	4.60367791464973	4.44751953362068	4.91916247198861	4.00669845161974	5.34393291427201	3.61915805895267	5.54718803369511	5.68615543044965	3.72656481588014	6.20619017127169	3.61915805895267	3.61915805895267	3.61915805895267	4.16672457174753	3.61915805895267	5.25165305554308
VSIG2	4.65361262902061	2.45829839577984	3.27465193522494	4.19850873967276	1.46240037797148	4.23858436734298	1.43531869754649	1.10603591875789	3.77277989403921	0.972579217332201	0.972579217332201	0.972579217332201	5.53051548520855	4.34674473346292	1.53007968165891	0.972579217332201	4.31916692170394	3.80321226137495	1.20335690794811	4.34951763822153	1.7352721545204	2.8297510425702	0.972579217332201	0.972579217332201	3.94767470688639	3.28220434099857	3.61201711884982	5.82005688949401	2.52905969908169	2.66573755216228	0.202760996481113	2.88482252999947	3.26018210783661	4.42629560091003	3.35556821975284	3.23503252555562	4.69273571820354	1.54054795913063	4.61199072321996	4.23668361138902	3.95143712948181	0.321135602473642	3.26117819906609	2.83838248411912	1.15121582353479	2.76914469838924	0.321135602473642	4.19793613091843
PHLDB1	8.3618868465566	7.53312223276878	8.25951976607167	9.07612	8.21713140010202	7.95247029678476	8.81695263183222	8.29141116011876	8.06421033558322	8.63321663768049	8.76930409413428	8.45604166522613	8.60216482653573	8.31299790159956	7.8221106994026	8.58736492811201	8.66953474079504	8.78809677090973	8.39343531821657	8.36996675873558	7.66847892267816	7.59781770642069	8.26081401091752	8.77116530297118	8.4081304127327	8.18850860507003	8.04858620244407	7.98985947896967	8.18064767313536	8.02216979990586	8.50834540717913	8.47773552511478	8.57734665104976	8.72570694107082	7.84070697652781	7.20738357530582	8.54592883403265	7.95111157552784	7.67936018401652	7.94281704815722	8.63529003076273	7.99940423647735	8.47896689517475	8.72211177654743	8.4420616306644	8.23810381995779	8.87210756310473	8.3678791336393
MARCO	2.90681693060261	1.77307157357624	3.37684326070018	2.93797658704646	6.88730699761956	4.91671574053072	8.33336086227105	6.84590987253851	3.53463465259866	4.8475794084037	0.832555442017195	0.832555442017195	0.832555442017195	0.832555442017195	5.1778450549966	5.17919	3.18653613154819	4.74339165420781	6.29235331104602	2.99724236850132	7.31221702030684	8.07291285262334	4.18736105458506	6.40010650248081	7.86444140785477	8.35380505514635	7.23097775683746	4.59223497812225	1.33077867353968	3.03113057502971	9.26018123312708	7.84207253626353	4.22129738262015	1.94533511881329	3.72424039364463	5.78383127241089	2.80810069034997	2.91424802889299	4.62827102404225	3.37067820903552	5.66785004786053	4.01363007440471	8.63664472321847	4.0577576260684	1.24136411134829	6.8836600205421	5.40901446845631	6.93156870151023
PRDM11	4.3912132943031	4.85846468104259	4.50188458838948	4.32207218904169	4.94754783172357	4.52263425967047	4.61944832192632	2.4652088138654	5.15386897696116	3.47263190771158	3.98340642811139	5.23497321189087	5.26406596649689	5.13799629022508	3.42921659923734	4.45509639817449	3.25761226622479	4.77408685352568	4.03551898306384	4.41613363096265	4.14586554588244	4.59222977627169	4.43159826375699	5.01183723479642	3.40510396970429	4.32754118237506	4.52984784590217	3.34218018490252	3.79129235462178	4.28592482336995	4.54911896072903	3.58361408189076	4.43889341355391	3.77535801494805	5.64110208143505	4.40871303609773	3.50512426990785	3.50512426990785	4.43959760537301	3.50512426990785	4.17639022191369	5.8513526091145	3.50512426990785	3.50512426990785	5.67220452577135	5.42145159317791	4.70308432808732	3.50512426990785
SNAI2	7.59816523149777	8.80903514100925	8.20866540841731	6.95624513670797	9.85608202176387	7.94393633932333	9.49802019121405	10.7329605428495	7.88219708138548	7.44846283609491	7.45972665901502	6.70271471542866	8.79610355258928	7.72316974069631	9.49339895149133	8.35833222125165	7.3511525989303	6.41279686549429	9.27815399363506	8.69574736719388	10.1404296260479	9.95431827619818	8.92517368656931	9.67543476929647	10.3519122585861	9.92680426991416	9.64010511889282	9.35408911052976	8.69433220334771	7.19381010187747	10.3711236987212	10.3388060655174	8.18252691319603	7.62989229186331	8.33444389500193	8.77145353247485	7.10075553393499	6.82458486441659	8.00902910343848	7.94358785378842	8.0519744151678	9.11054857703766	8.98640298412107	9.92323465149933	9.9760678652638	9.69945337053822	9.94651029170361	8.74608469946093
CD74	10.8128507104875	9.62793788781527	10.1755796196331	9.54177538613176	11.8215743389669	11.8665	10.6667922472588	12.1059689097572	11.5660622005811	11.545311329738	11.0050818751425	10.936648357358	11.4346995118562	10.6523354467202	11.5394929680132	11.2348358931641	11.2704381551528	11.2844251678003	9.26438916625438	10.0818274651234	10.9528522561793	9.98934475271776	9.60579298733095	11.2469742485328	9.22893736338407	10.7506984507173	11.7101138113409	10.9416514783805	10.5994049619069	11.0970713136229	10.3439779412327	12.3425148171786	9.72886973142063	11.0472054201765	10.4468124345192	10.4735718540271	10.9440632108772	11.0186011466175	11.4894937569949	11.2883511700202	11.3129805526419	8.52364377904782	10.2544907900559	12.0298096483321	11.2371427794754	10.2439418802021	11.4723142250246	10.0633657583937
HGF	5.95284328573036	5.53786136296461	6.71350272526274	6.06688117559509	8.54903871257303	6.99656271859176	8.19455919798177	10.2390233680423	7.01827311492319	5.01134874370716	5.82902772872712	6.03358324911111	6.01364489690155	6.71296134335107	7.35639944899861	6.58195451137749	6.22967673864463	6.38944986233476	8.65613866013163	6.41484937503174	9.16536608374081	8.97368027326755	8.52963690811857	6.75423929968838	9.44048850394163	8.88993877460784	8.57995836505108	6.56722275626909	7.08071750332902	6.15001960879848	10.2815717799476	9.61654237495548	6.37835622931055	5.67481769955208	5.59294457314866	6.97033446411544	5.38402832695458	5.9821947482123	4.29026570262645	6.01930719057553	6.52299495173707	8.72024992447195	7.49692	6.46887993711604	8.74346935578777	8.70975046448522	9.84764307909312	8.67003894991348
ZRANB1	9.13122498257805	9.2022810520993	9.13566410066885	9.15138090836606	8.64026448423702	8.67423174740323	8.61781741528775	8.4495194694531	8.81231026820303	8.57442336984244	8.68599347353955	8.79577335686188	9.25384087659301	8.84349296718032	8.76150874888515	9.13221519429929	8.63790741928517	9.05732822855619	8.80589455937252	8.92828273904816	9.0567535730658	9.02976093474985	8.65563144098157	9.10260694426744	9.00557668495967	9.39516570289809	8.98628640418229	8.4537677664955	8.98710882445979	9.09913806544237	8.67402289652327	8.24327693230517	9.1312765458016	8.93890577023112	9.24549589036816	8.83079009739736	9.40241143832043	9.10918954054548	9.21362978221238	8.8117777898435	8.68460764559468	8.78683251588758	8.53366869455332	8.99817987803073	9.03289469891756	8.99492892604798	8.50986843792929	8.4214956387043
NCDN	5.62438552825974	5.59325488839074	5.86995756310604	5.60979135913916	6.63181474166404	5.99906737453258	6.80387351918694	6.09892183693779	5.97677405178854	5.92677672077041	6.58420688306809	5.85996748519166	5.97000788715716	6.64258466463749	4.91058355770841	5.86338807005004	6.34992541044297	6.97801181851496	5.9159185434046	6.33505225497748	5.57550116883497	5.6706714155384	6.39411249458256	6.87175511426235	5.62643076894372	6.23205721304352	5.44648562740526	5.48093678673886	6.46640155473053	4.67136865678923	6.52170661720583	6.17885161881556	5.92693522269235	6.10900690502091	6.37603996753756	5.79320804396475	6.65583571886589	6.07424120803577	6.48991	5.15989236414101	5.13676816206076	6.31562225524387	5.5365335741432	6.21400592462404	6.01079109244138	6.25769678129522	6.38586429970395	6.04629108201135
ZFP64	3.97826925529148	3.75630853198581	4.09713275270421	3.85123087884178	5.25519766304587	4.33493340382704	5.00303218250579	3.85014240465515	4.61317140276511	3.63343227754062	5.40903988840837	4.36356770057502	2.87977833414126	4.33121679249125	5.61356309847313	3.53755547930755	4.73005539822746	5.17502968630695	4.15924260446129	2.04954193146249	4.56005125606612	3.95311035411763	4.9837509901518	4.70282254173349	4.40049196244202	3.93693804327422	4.03393585399921	3.89184664240123	3.57311027654676	4.36530338560036	4.66434974986856	3.91637284612792	5.34757530301663	3.71912295397257	4.25363842535232	4.19452962912735	4.57154059575257	4.7915230125009	4.16665239709712	4.87201612705981	2.09857085884175	4.64305529744304	3.90063097101646	5.27099050143191	4.98421688225499	2.83153492765661	5.00561949347342	3.7242216518244
MNAT1	6.55511405730656	6.68803673524367	6.51384093028329	6.53954771952603	5.61053975488832	5.7582680373713	5.36289441979386	6.63930004077071	6.55221114125603	6.0484376248662	5.62442195683112	6.64923696326635	6.29612871525531	6.6997845089465	6.46557028401321	5.5912474773019	5.72806277227471	6.55573000662787	5.96737351822229	6.92052601124962	5.90372576602989	5.8781429722159	6.53568329608353	6.48785936234688	5.41984838115443	6.48036127067216	5.46215339475624	6.87057122782612	5.76661620154787	6.2625895773841	5.9161491526585	5.87088935550805	6.63310759770726	6.72883521960809	6.10433260518726	6.55301962319648	6.22556651617859	6.47544146141401	6.30690185877878	6.60975428594496	6.14244429803002	7.06095626409026	5.90785527920386	5.58078571618953	6.4210562557551	6.15772226324014	5.89966968748304	5.80096864705793
SAMD4A	8.00627702339686	7.43120220131584	6.93240073312959	8.02533543907717	6.66877009985871	6.37865453671422	6.34100144264002	5.35907072036554	6.67293879454867	7.85019344631171	7.46633183135785	7.94542922246415	7.18487892760265	7.5890051049574	5.45680678483197	6.89332466118893	7.52483287950945	8.38497838159424	6.96988505465928	7.6165087730845	6.32849815385269	5.8769829356349	6.40237721803087	6.79005848131719	5.78630243576488	6.43875992468123	5.40646023125925	6.9113715057495	7.49248095902264	7.25250485631104	6.64681580003736	6.18937372438149	7.39388771192839	7.98412249568243	6.34479114414036	5.59472984575161	7.09359539447622	6.82116371676466	6.61401960459466	8.10882376586776	7.0748651516155	6.61498123306578	7.03192986795361	6.09412103763795	5.46747561609651	6.92109400097463	7.40257376314104	7.14873058121307
RUNX3	4.81505417844873	4.05585240740418	4.32288488709531	3.80943959057382	6.32784042325154	5.13978560978226	5.2284923186136	4.95417207105109	5.11984651838937	5.59039587600476	4.60370047824726	5.02975207382003	1.91603924373555	5.99151656485108	5.63991621261616	5.16179745168044	4.72215809767846	4.93518776708437	4.37720686480435	5.29019638341368	4.77648992816248	4.69888346978196	1.4414342872423	5.39854861130765	5.11019968146789	5.02975199638764	5.49521133582226	5.8144255907862	3.41572457861537	4.8819178641796	4.8866516389064	5.94568987407472	5.43168243027216	4.47776183236523	5.36096111662371	4.07886610056965	4.13131850936489	5.07523028692509	4.09721492942682	5.05110781266426	6.36081752319516	3.74965836224247	5.71157030129705	5.44006570461364	4.32706888430983	4.76082344649407	3.25415722785846	6.0764970299842
PLEKHB1	5.11817583473553	6.36319574383175	6.00148655858562	5.28956705634637	5.76285726136551	5.5322364839639	4.91736609151159	3.98487360020588	5.33718536442813	6.35814990175366	5.43152146768778	6.3014834922282	5.67174273232975	4.58722	5.25479367249063	6.03681479845853	5.77935741133334	6.11528610900745	4.59047326692905	5.79313101316731	4.61412824477713	5.89834079706666	4.8215699772441	5.1469566156861	5.43999066275878	5.40249082389189	4.0047692498832	4.69114877565782	6.01535016635412	4.57171041154491	6.22796936948295	5.24686712408573	5.9197230806482	4.81027328523042	5.18147	4.80885722309544	5.7981793000932	5.46352945757838	5.84874562839096	6.0457913309921	5.48973409955571	5.76572164618243	4.42703785237581	6.97788150145281	5.36454138574677	4.64919437166067	4.58953583958276	3.93984202492747
SERPINB1	8.2674175587279	8.5988973465704	8.31843426479537	8.66264013499024	8.71563410042164	9.29511365712537	8.29564373702863	9.60570561873389	8.38377815164516	8.25910409297872	7.79028303683795	8.21690148044629	8.70180607818867	8.2009806095196	8.52431285137814	8.43320225767253	8.0926869872917	8.56655333698052	8.70468743465609	9.80150572206958	9.28368642338626	8.87992045671478	8.71625198490863	9.11248538170221	9.90266102139888	9.18767034949217	9.25415060091541	8.53246840823052	8.57482557873546	8.35110369826796	10.1207469544869	8.91548067616352	8.55425321590227	8.22993978926923	8.3627	8.6098846771467	8.10644526657403	8.08389599837641	9.1014180057815	9.13008794586174	8.51755353282083	8.81011414881106	8.89830005063181	8.63261645160898	8.03090101068072	9.33011258059623	9.14816832937066	8.85845833391912
CYP3A43	0.986934173787287	1.24215255802927	1.09867547864106	1.68266387003553	1.29696006830032	1.13862215968424	1.40495251754799	1.09824589597493	0.947493195390727	0.947493195390727	0.947493195390727	0.947493195390727	0.947493195390727	0.947493195390727	0.947493195390727	0.947493195390727	0.947493195390727	5.01728513344909	2.16895571746886	0.947493195390727	0.947493195390727	0.947493195390727	0.947493195390727	0.947493195390727	0.947493195390727	0.947493195390727	0.947493195390727	0.947493195390727	2.29063146000129	1.12136243656918	-0.85202	1.50647041387573	1.71753761534685	0.800708046786586	2.25260527453016	1.1097058888788	0.0988934579655791	2.17429203113095	2.56724930479586	1.1003884861829	0.264864315361331	1.41977052864149	0.0988934579655791	0.0988934579655791	1.98732663541655	0.0988934579655791	2.62958014728017	2.28037381411922
SLC7A9	2.25204380182094	3.03192910342727	2.38824773497791	2.63529241295146	2.64885564085588	2.51618646522731	2.08514168669121	1.91796402132906	2.10152262649381	2.10152262649381	2.10152262649381	2.10152262649381	2.10152262649381	2.10152262649381	2.10152262649381	3.46298254596618	2.10152262649381	2.10152262649381	3.13885509931233	2.10152262649381	3.25495634509156	2.10152262649381	2.10152262649381	4.56206532181725	2.10152262649381	2.10152262649381	2.10152262649381	2.10152262649381	3.12873888302714	3.35089272329345	1.70868858042693	2.00563922682579	2.04268192768961	2.6554635150559	2.64659692924547	2.11970576078852	2.63102215072112	3.10224784275461	2.24364431643934	2.11379	2.49417524699453	2.67064032808329	2.29622088067665	1.5226377497159	3.43390384683553	2.86369662432452	1.44380960011133	2.54719600543738
SPAST	7.14398895239544	7.37424224704879	7.29757439119586	7.47710542131021	6.67846072889391	6.83292234870058	6.81751947443843	7.59693167370969	7.14545896546837	7.27850105104661	7.1651398726563	6.96466041465767	7.66862074491936	7.44060977131579	7.26461810512716	7.39539416164196	7.58982327408002	6.49641651603847	6.95021695661734	7.13028161118969	7.22535402292607	7.07500908925332	7.30082190335926	7.17539396863072	7.34502860931405	7.03170323866878	7.29343688016374	6.54139141498554	6.68614955131882	7.21401789401648	7.08751619614695	7.08026976664748	7.14440489270888	7.52468222804633	7.43240298081496	7.24738091878019	7.09454265495992	7.43440205077116	7.15677575017196	7.11192467299756	7.03464887424905	7.00707211673814	6.85226452671882	7.51290214326931	7.58745306902992	7.4090254503688	6.56647381071922	7.15579181686525
NRXN3	4.41002	2.79771	2.04922	2.05767	1.36188	1.59673	0.875157	0.856271	0	0	0	0	0	0	0	0	0	0	0	0	0	0	0	0	0	0	0	0	6.50092	8.54934	6.32549	5.94542	7.42591	7.23475	8.67208	9.9955	4.96264	4.55758	6.28654	4.33706	3.36854	0	2.85269	5.83969	3.85286	0	0	0
OSBPL5	7.83429093878118	8.07638184737089	8.25546131010601	8.02490693302957	8.34138171252236	7.67928845681364	8.28118774937731	7.20235595259945	7.59036083143307	8.46642393834233	7.82671113686398	8.12622007733493	7.81106660884374	7.73399892221585	7.71212016945256	7.77481334170623	7.20840022378717	7.88927967510304	8.39360146728448	8.1217826886474	8.12737111423656	8.03076974390229	8.10545833081706	8.92336200182371	7.91415251636938	7.76611280825381	7.70211367692953	8.17697101326752	7.38268988611518	8.36484485751213	7.89881192056333	7.89947641042268	8.0904289490414	7.93444232509058	8.29976632796503	7.84341707558373	8.79458958522742	8.05070961391584	7.67241126809747	7.5708740605287	8.15778593567399	8.12456830761729	7.34695502267257	7.70411401056027	8.08610298094184	7.98436134705459	8.14694840122928	7.97802850762042
AQR	8.35160321209042	8.50543089617873	8.27457080136652	8.19733103858743	7.91668805055538	8.16037486482439	7.65340651384315	8.37708618892066	8.22543762624333	8.09152341670281	8.08485245024619	7.88301952378785	8.31589136326817	8.05224395981392	8.31381876336987	8.15497491305133	8.50664926295206	8.32443461833324	8.30180298127112	7.95062501304099	7.96794014397946	8.45617038898025	8.21955396465289	8.20362106740073	8.63380189413023	8.1450182194898	8.16267252848489	8.20851250181511	8.65061029637861	8.32225525954546	7.98175478453818	7.92107018110665	8.19715145718277	7.98955771270559	8.30262933086853	8.19444733135242	8.3816578518508	7.93213216831107	8.5883443219396	8.36811018189956	7.95281015777198	8.10254459755671	8.01219105178098	8.04689367521963	8.05521809138575	8.08766649986043	8.44357089595979	8.35762552129714
CPS1	5.52662805893387	6.02930139181974	5.65963340044151	4.56815529119745	5.10807170446419	5.75293970972315	5.85042815020047	5.85452746839065	4.59054230613116	5.84575922842289	5.76817056336655	5.22129243464356	6.51182422391861	3.99979066451216	6.20479894871737	5.52128124235301	5.12219326833964	5.37924282219515	5.94153774619871	5.54385642604739	5.72348237221761	5.96174947370909	5.48460363800099	5.50685268517914	5.81930792666391	6.19871444727294	5.2892623736017	5.17344451810284	6.05817649486168	4.72631761632754	5.22773972359613	5.67347095289454	5.50724265803952	5.51207813988942	5.69308803307873	5.97696052605416	5.02514630876218	5.01949088375026	5.05642995557786	5.52524179198002	4.99328587534039	5.6747094217811	5.46490977387068	6.06936548963975	6.04823888321825	6.01065186884495	6.24932644673122	5.45224610212581
FHL1	12.9629266545278	12.8417331973156	12.8417331928478	12.8994330927065	10.7904503477989	12.4864097452826	10.9891289924049	10.4678828972152	12.6199336437785	12.8594754033354	12.5613642450395	13.4392435745353	12.5613642450395	12.9376683277444	12.5466668191997	12.5381926991714	12.6067318732888	12.9617275472299	11.8476174826142	12.3337972265568	10.4439622271153	11.1344966840903	10.3806850966248	11.4587494892171	10.5280355973202	10.4492970293631	11.6360405773563	12.4852729289558	12.4135554587358	12.3141828998942	9.9859940647628	11.2044328723858	12.5013472062616	12.6106581088603	12.7318342309176	12.271877605134	12.839773792749	12.9735996544297	12.8611664045254	12.8869933969097	12.678180142185	11.6067501334488	10.554427037496	12.1430771970632	12.6426720890274	11.5316232239233	11.8539761659847	9.64874924822953
NLRP2	1.62534864294449	1.09486863573417	0.991159803512345	0.994290697340934	1.41290114830995	2.3223422695079	1.21581651671438	1.37577954202144	4.00874690645296	1.05155068436713	1.05155068436713	1.05155068436713	1.05155068436713	1.05155068436713	1.05155068436713	3.99925847855974	1.05155068436713	1.05155068436713	1.05155068436713	1.05155068436713	1.05155068436713	1.05155068436713	1.05155068436713	1.05155068436713	1.05155068436713	1.05155068436713	1.05155068436713	1.05155068436713	0.677633392073523	2.14520483568757	2.34741057903651	1.02865440490969	2.09496977609713	-0.943889	1.66531625619766	1.96776249738031	2.19317571522802	1.67307644113363	2.11852600857614	-0.285218	-0.285218	2.28389010418565	-0.285218	2.28120556693091	0.919703403355507	2.46118211306559	2.15444	1.28864826915053
SLC45A4	6.88104210018395	7.18068171656915	7.1419884217335	6.6845842368299	7.28068014363685	7.19334297552604	7.3101137862424	6.1182058482685	6.44359780557035	7.7094711897276	7.62748960947338	7.1360311042145	6.95064661563741	6.72860345708601	7.00492374760486	7.17687385922669	6.97577	7.16613379747353	6.95347393411113	6.98881360740599	7.02426240427206	7.05064072051073	6.92448863958264	6.89575108505365	6.74136339899651	6.58493157252863	6.33671378872894	7.32962126673866	6.79677565966988	6.97003795353751	6.45457379354355	7.3070843543952	6.72823042746475	6.72528414497284	7.70229740049913	7.23254662947805	7.06489528744356	7.78339069253705	6.81130401481063	6.51617652376556	7.15664633809047	6.97441971958049	6.52822611580071	6.98161361405177	7.16866300806893	6.6933742498455	6.83685118507374	7.21248779819233
RNF10	8.42354478908096	8.30513873528332	8.61736825947343	8.56183922764332	9.08331989559194	8.95145134712152	8.89857757797698	8.3645905684918	8.4491071108884	8.75204065236335	8.12843400770474	8.70033232335811	8.71423483327476	8.39848203119861	8.30843969350234	8.61043789922298	8.20546251107837	8.48386585943624	8.85003841943651	8.85933198032073	8.87910769929849	8.52581564669118	9.17008830665839	8.76641266414882	8.99157446646107	8.98233899619689	8.40195979122623	9.13833730445772	8.62718539220663	8.57422718820042	8.91954004783709	8.60423428684196	8.37968705448465	8.54578675338017	8.97111557897148	8.6611113391031	8.52969166326123	8.73487610005848	8.59152271935615	8.43927037153207	8.30234281288001	8.78233231163784	9.25168692723236	8.42281951789398	8.12400411635979	8.87362216031428	8.84701482093785	8.76327849345204
ZNF839	6.18586310575031	5.74412991111067	6.17381988148219	6.31058405480028	6.47695417459417	6.30447195059554	6.40094415214353	5.78242687917858	6.46525951555238	5.31040589231559	6.34217363765813	6.58373114892265	6.05882187063691	6.39940302150606	6.27520317587889	6.41856166073622	6.14967258276072	6.28348016394075	5.92594012951302	5.48079627774772	6.37826754609414	6.42904454420136	6.02793988599256	5.98142039825403	6.69557816920628	6.60331854608393	5.85360842251834	5.93900107058051	6.1258285788413	6.15776776324907	6.15043436280556	6.12276660568514	6.71855228075056	5.72493759417233	6.25674175389369	6.18847500249997	6.40727641601646	6.21713705350747	5.63670300326368	6.0215964627623	5.9285670991418	5.69269992043896	6.31569864204848	6.21474330753611	6.16466589419351	6.48831525712834	6.72263037418836	6.26316858104359
ZDHHC6	8.50446	8.53788605238712	8.55567169808155	8.61453367441003	7.95818527390637	8.29307646803186	7.85423462765821	8.6439014299656	8.63858185349185	7.90435125529129	8.77818337660971	8.42606871796436	8.56422196911672	8.23393812145204	8.23766697249807	8.48088065399699	8.68671299345354	8.22845063317252	8.40549455867818	8.19292989417625	8.53253065698749	8.43877026266491	8.42363474338191	8.01352655720914	8.28176376111635	8.14796833221051	8.55234846227127	8.62558612699698	8.80709948726977	8.37334505876655	8.59798894315947	8.65965844764258	8.23457605983305	8.14086926684585	8.14380990332608	8.28202	8.36187818233638	8.29852218187203	8.26577444707603	8.66089310064394	8.24359211446512	7.89890387888983	8.63252595674194	8.51011897998844	8.53265727089361	8.37179615672422	8.65376141855565	8.28582901143415
GRAMD1B	2.65505420896346	1.40710188957941	2.3023861871952	2.2284517164347	3.41451712449227	2.78162837826285	3.19820597150729	3.18371827564787	4.40628328523889	1.26053911732698	4.39201715192264	1.26053911732698	3.48582981909806	1.26053911732698	1.67474787205847	2.33895342364509	5.09345580362678	3.40284906184326	1.26053911732698	1.26053911732698	1.58782189944746	1.26053911732698	2.24684840446699	4.19354242239057	3.0172816155805	4.43472966440008	1.26053911732698	2.95436984404072	2.68474704030353	3.01841405600935	3.20226598622115	3.47227119375188	2.43306706115044	2.06540447160584	2.13782929981272	2.13203304154177	2.95963724691324	2.61366593564708	2.84277855851678	1.44813011135586	3.74827021915215	2.44824858444357	3.21732928971356	3.78737661559063	0.374274396605226	4.46428680639336	0.374274396605226	3.26903464262008
RNH1	4.48088	4.66279	4.42898	4.67143	5.18583	5.29448	5.89886	4.72652	0	0	0	0	0	0	0	0	0	0	0	0	0	0	0	0	0	0	0	0	7.80711	7.64172	8.34621	8.45454	7.26267	7.83014	8.13152	7.5876	8.81073	8.49354	9.28359	8.81031	9.03778	8.67957	9.09384	8.41529	8.64438	9.48096	9.73825	9.2024
NDUFS1	7.71573165855604	8.29580106023931	7.86815662908548	7.77732981193224	7.4447158267121	7.85385999916872	7.36131020958611	7.63122032442961	7.58290642797339	7.43267874862414	7.88364522654841	7.99670304166803	8.72295426443021	7.75539006802983	7.85396407220461	7.74796664797086	7.73919952115272	7.67352726661798	7.56415605431938	7.70615555275571	7.58809081711102	7.93637590674451	7.40839370424869	7.76741603291206	7.90024369628262	7.50883717010416	7.55423532609531	7.87118584363052	8.0879877194879	7.72738386540326	7.98747198091091	7.37107373430159	7.20033200376463	7.83860966510601	7.79373904410879	7.94633979527658	7.79626080199871	7.67552069116516	7.9810259253709	8.12434929951312	8.0420588861134	7.99721140806714	7.32446912939689	7.72789804523008	7.95491640339134	7.7983777805843	7.65340443675216	6.59782922135255
RB1CC1	9.62906132097075	9.87077033165755	9.76067179824451	9.83020129783431	8.8041629835866	9.43371150782112	8.86320530534825	9.60160133894637	9.94947848656158	8.96270294200267	9.09268889922637	9.49304187277628	9.08699749182289	9.89725867025432	9.12977605174047	9.56314149499116	9.51802513810474	9.34160409092695	9.4235152708536	9.94252884612859	9.65693165294942	9.88828642022638	9.45114313230459	9.55432012807401	9.67337602467585	9.45245819552593	9.6742263804983	9.2804738877157	9.92186259296628	9.59716347301381	9.8158508247027	8.75670630407431	9.4907221907631	9.50779732089924	9.62255855047625	9.38450097313132	9.40924485278907	9.67526296314042	9.89033702660744	9.71566248193874	9.52161649849831	9.90340720135529	9.10620488209202	9.5204263814196	9.5280166627902	9.65121114196113	8.97159446325236	8.97963916809834
ERP44	7.7516223069157	8.05573449794401	7.83933349974581	7.58053913158189	7.03230284009781	7.00389264237196	7.32569733198461	8.01892582683567	7.83727026618199	7.32596478527214	8.09925691318367	7.4296042539247	6.84724657652442	7.70700217198795	7.78621356216958	7.82185673029545	7.66085798116234	7.62833401625027	7.63014264075395	7.68898850919865	7.30135055975927	7.95418193264591	7.73404439770663	7.21404867557688	7.64216993977904	7.44169335031654	7.61651917937619	7.53494773373755	7.11859946371302	7.74458716190638	7.46068182213475	7.41029151847992	7.37771829619825	7.9427171612573	7.57613043353595	8.15584254499137	8.34864045095353	7.71572993993649	7.85771341627656	7.48317614855028	7.78493781004301	7.42955569338939	7.32565680996333	7.05716894127387	7.18350527390067	7.52965132448173	7.66645919845715	7.47570357204195
ALAS1	6.33084134079873	6.57511761871799	6.64697089586581	6.36728962658489	7.10420484389343	6.98222725614133	7.29835070009755	6.84264337457049	5.60868259546441	6.89041439740253	6.91785903839478	6.32718841114909	7.14507441777138	6.78478630463283	7.07622600393705	6.68368011211719	6.80879843549816	6.79109837906076	6.55663352285609	6.77380217572656	7.18772844648089	6.54687388427876	7.23676837222858	6.69750935477301	6.64859179120808	7.01295433343234	7.14535619819226	6.69121976487867	6.38086384232759	6.57327032146899	7.00339727953918	7.0083321989277	6.98810851177757	6.84025268567549	6.95727905395991	6.50721803361736	7.03973315371213	6.86265458869405	6.43513313803785	5.98082377640505	7.12136593137061	7.27702935524153	7.08306358369093	6.67615420569319	7.04486695410066	6.23729006748195	6.11599107648977	6.94712982800713
BIRC3	8.59365979989311	9.02938359777678	8.0445577235014	8.00812480225211	7.4027494953664	8.17108083114045	6.93758585900832	9.94818608781564	8.1924695349746	6.77681785235673	7.85880914090251	6.7338629148094	7.31891587009192	7.83924732077471	8.14354009835998	8.04205326526237	7.35565519464671	7.57614627927603	9.03546022159584	10.3929802011518	8.50754403913919	7.8443400700919	11.0327021625099	8.00828755493581	7.03169896547689	9.32606821921634	8.62972770114805	9.56637333986868	9.87390232664877	7.88587040236137	7.90494535985001	8.70096	7.59496276252878	7.6818348943939	8.18780235959232	8.14284238938313	9.74254950930015	8.56150807144852	8.42229826113933	7.68755447484492	7.44111775274894	7.70357994524288	8.63316012438341	8.44046382693961	7.85815514892159	8.41242816748655	8.39989450749139	8.03044516682762
AKAP11	9.82340942256008	9.85230523560766	9.83025227189911	9.77194865962992	8.74236521770985	9.71086334365385	9.10251985462124	9.77538851600662	9.6687999718934	9.35729963953057	9.66666804022056	9.87638413140711	9.52528834802737	9.54057587614129	9.71588558317942	10.0232918313029	9.37672730832505	9.81363871273035	9.32144439135753	9.38685071166465	9.71872737673036	9.96441490673655	9.61986790478463	9.44244861517783	9.47050958239891	9.56972293574012	9.45325879043707	9.59867984273985	10.0864575629071	9.49342	9.3327325731518	9.1030559592012	10.0531553183393	9.59281288654488	9.52	9.59376315661272	9.67266598895515	9.69927778356621	9.66351163332008	10.1423114021209	9.85708292166616	9.71731883298077	9.37050216836839	9.87477952420732	9.69043969203457	9.38849798387871	8.91896304009759	9.05187612915802
GLRX2	5.92386433792346	7.00418973502097	6.25807198485499	6.16886251675814	4.68839758440745	6.32760279079927	5.98269179771996	6.45621327447398	4.52843049218861	5.2242229313644	5.38697344537366	6.24142751812074	6.07596074437249	7.19119193862763	5.55532034856026	6.1193385028734	4.69460238353313	6.55329406301696	5.88654980187794	6.97862195286074	6.41640127803435	7.19381955765437	6.46017606984728	5.55532034856026	6.46675220867111	6.1881120566718	7.14742655043809	5.81034923549696	5.02150962399845	6.4900149847707	6.91527754125757	6.31450522871899	5.84757	6.46715551874594	6.25468237781472	5.6678353446151	5.65340023468408	5.66412602480732	5.62101763914226	5.95771464527822	5.84440195552288	7.21908815344715	6.55044481024224	5.49096608003704	5.77166759516675	6.27312321828048	6.21569937863664	7.0513549595746
SNAPC1	7.04968254825023	6.89514735938117	7.0767024657905	6.36789833015153	7.13822313564581	5.8140147975322	7.34298699411023	7.64036980366792	7.14518461722977	3.72398738687623	6.98855071641722	7.33249067533269	6.1306814892919	6.78183553258074	7.36998013237223	6.28229526394946	6.81924895009907	6.70553419864472	7.65491410581589	7.65721646413335	7.5618695826535	7.23265882808068	7.05373396439078	7.06191147609428	6.98811284412441	7.0691944230512	7.47975767580304	7.14602082429988	7.1361843774619	7.37509566740615	7.57235107830123	6.45490493968044	7.3257611983684	6.3688468342479	6.8216969786193	6.29612592667756	8.05699203177578	7.05993897107127	7.20472039578329	5.85332661476617	5.80558758392544	6.56981406137038	7.13994748161354	7.14789324345906	6.43239502692692	7.21321132588577	7.53363428165271	7.12787250157417
DERA	7.47621531172356	7.33778909323479	7.10728317599522	7.57550613585067	7.19389436707984	7.55649604992029	6.44001752996822	7.94858034323128	7.64363995184307	6.97375679080733	7.61034143471834	6.54388813442023	7.70674377964791	6.98998222026796	7.62301879650504	6.9798602029735	6.31743334969009	7.24697936786005	7.72956251679095	7.29899512272624	7.56768478066633	7.95693990193092	7.37014716516309	7.46043220189037	7.85158144123472	6.60317127520663	7.33224158995844	7.58635671572356	6.67776702196367	7.2008191651297	7.74615473786353	8.10709116173878	7.37612619304672	7.1660685031504	7.08367477778277	7.54002339576607	6.95547539985769	6.78938454838168	7.57572727960207	7.30957386161544	7.28608371331903	7.00177235794871	7.8593907388956	7.66664889572682	7.21938748852887	7.24794433081524	7.74597825854765	7.52356497224622
STRAP	9.81933262000369	9.78503032105044	10.0316387870695	9.77043544205933	8.66507902440031	9.7854038322673	9.52854285144007	10.4759218828752	9.53901245091692	9.22479139485647	9.41106149365067	9.48129660848295	10.1263678499461	9.58740147149867	9.77294034292332	9.54194285899126	9.33062734215527	9.30984178963307	9.36516488359539	10.0145502892149	10.259638870798	10.5313781168303	9.41813071221422	9.87861348022736	10.5498413716437	9.9627426024057	10.5189117684197	9.13784742103805	10.1369664610787	10.0512262222875	9.49803656666546	10.0788379481659	9.01456986816922	9.54974594034076	9.92037865427156	9.66180314945532	8.94624499262667	9.31706886477995	9.59673471567188	9.71494536198847	9.67943902768384	10.2654485211863	10.0121137309847	9.51153016056568	9.47136272528513	10.2478844363805	10.1952577270561	9.97844893180919
ABCC2	1.73869866797002	1.79725319630851	1.96341413354955	1.18894421126066	1.45862754816626	0.771070593103589	1.51246098921603	1.35751854206761	0.5540928394631	0.5540928394631	4.58808894316064	0.5540928394631	0.5540928394631	0.5540928394631	0.5540928394631	0.5540928394631	0.5540928394631	0.5540928394631	0.5540928394631	0.5540928394631	3.09218874857879	0.5540928394631	0.5540928394631	0.5540928394631	3.3459381478904	2.30494335352983	3.44867734708448	4.08963344365995	-0.617438	0.589053612484253	-0.37469	2.19558199251606	3.18376321764932	2.90056126413356	1.31321221594438	2.36933593517708	2.32594419938875	0.229395910337989	1.86394839581595	3.54434112620071	0.229395910337989	0.229395910337989	3.41812185871096	0.229395910337989	1.94828399497439	0.229395910337989	0.229395910337989	2.97468297591447
DEF6	4.41150334660601	3.35890952256487	3.80411646374243	3.02784115783127	5.50756207575506	5.4256285259133	7.01107428821053	5.73070589596292	6.23626003835107	5.6209857608559	1.14607510127638	5.05805825402415	5.01980238492215	1.14607510127638	5.7577858439933	5.10882488429567	5.40438935476216	4.79153474871833	3.00458353333255	4.93231915363011	6.33729347578072	5.33326233257874	5.27311669565607	5.68990774873041	3.90664846089818	5.83635	5.14261025817455	4.07084625827622	5.09522954337455	5.55403690162802	4.6101021521108	5.95173780280265	3.06732265044341	4.93204417966308	4.22515972090386	4.56814178250996	3.54415940944815	4.54063916552972	3.81000819378231	3.6156799313332	4.43854847730729	4.11728031376396	6.37316293677096	4.98422789830139	4.53344925509216	5.06954629529006	6.07362736025098	6.17510234852955
PLEKHO1	8.51341937691747	7.84563957271189	7.66715732500405	8.47578883410267	7.80539804628686	7.55721044786676	8.14453134918831	7.90946776646505	8.22801077225448	8.34908652776304	7.74134249847651	8.09752600471542	8.01715840392993	7.75538026973462	7.38169441881438	7.92577409361688	7.44135671725328	8.05705199998238	8.25045609145805	8.78141490252522	8.19735664325632	7.76193059627257	7.78736847499471	7.96324517439063	8.02870093608358	8.05931887590954	7.71173906465681	8.35410723559073	8.13293463331588	7.83148602001231	7.51893476344935	7.69219052080873	7.85703521861486	8.20973982446509	8.65017103984675	8.13714548726683	8.09193524728621	8.08859528212191	7.60903927665743	7.95161557594711	8.21132799102905	7.95351798847248	8.17747584310401	7.78297451180727	7.88002457249483	7.93536975331297	7.69442599360121	8.65075454701488
GCLM	6.80759777453947	7.63438768044774	7.65991271007175	7.35226484329266	7.18137885183723	6.8788150504774	7.18664233045937	6.93386323347479	7.11965784323919	6.28638617673911	7.36524782374663	6.82786881147279	7.00774468042794	7.58683508059631	6.73994817802199	6.90440216416693	5.71122	6.80545723379101	7.22130827326905	7.77758	7.37006529769647	7.36781979481797	7.95896528577555	7.80310049645954	7.45157263187187	7.46129072178637	7.53059096987111	7.87511727409364	6.80938819023364	7.59388292115704	8.23929241377206	6.8925444173924	7.22471859220489	7.26414273637522	6.9933164043402	6.73883030352306	6.36951471442265	6.89520930331244	6.68697059757494	6.96408991122477	7.03046382812582	7.95248650236135	8.1360908033191	7.03133539655165	6.70807621482114	7.3876616171794	7.51306160755309	7.81679759003958
UBR2	8.73305681004528	8.76525593148237	8.73516783229487	8.81205486301972	8.08898116102738	8.49530254425296	8.06609557616954	8.59459486226263	8.80557576303119	8.59613691853071	8.41631805168755	8.3478721279917	9.02220624808603	8.52252370918171	8.71873962790073	8.61300613419696	8.82901460640571	8.11399173268078	8.47283565631365	8.36110664061465	8.57068107344286	8.70461426542693	8.52456031939602	8.47102075585462	8.53610928081917	8.47102075585462	8.50999543682947	8.65674835479383	8.64693271460536	8.02337718177924	8.21218993560563	8.46374621027138	8.96790723562941	8.49166384787698	8.80365297880605	8.60104459853969	8.30501	8.46893064629174	8.58579870977795	8.72769638546177	8.24191006078489	8.76540050638607	8.64271640049081	8.14938779953679	8.63458954202764	8.89115867732037	8.71151202988634	8.38061925998926
EHD2	9.26820992135353	9.2816945540752	9.40260203895293	9.32076465093956	9.48175526008189	9.25710380806234	10.161410755412	8.94571261713352	9.13987411517187	10.105021375157	9.54995068476244	9.59861782568841	8.91014184101914	9.40106696984616	8.80767962080243	9.57973069304911	9.50185717821797	9.17953643182858	9.54295331607409	9.20665283505336	9.44778313611494	8.85441811468637	9.38258473482874	9.85951371425596	9.37369225464682	9.75277324057063	9.08877511747415	9.75518294623012	9.10984623141896	9.15591824714669	9.30469890441912	9.39582660994772	8.84295645371644	9.56095291928924	9.56486888701826	10.0457606405835	9.44754657819376	9.22286701465003	9.43005631124857	9.09996407296428	8.64970315352635	9.59146804112586	9.60946106680733	9.13808816157959	9.51694190247926	9.65629290557808	9.99815749902344	9.25950466564514
DEPDC1	2.23234294604541	2.24244070576832	2.82937997557602	2.27684606847602	2.39658277972736	2.16030780707188	3.17373826808543	5.41953917546192	4.13812233386407	4.17759314549674	0.135377761117064	4.22573266563827	0.135377761117064	0.135377761117064	0.569613216097892	0.135377761117064	0.135377761117064	0.135377761117064	5.9409665134778	1.36515183752576	4.8843122776462	3.5526663455382	3.16759831216712	4.08648981336638	4.34995520481495	5.65931638763847	5.44198754474191	3.33892365079386	0.976325395500111	1.57174652819402	5.85380603424247	6.21763602104941	1.20832055211728	2.27831399752782	2.24222816645724	1.96565916734021	0.615186865238192	1.77028184724233	0.615186865238192	2.1392334808333	0.615186865238192	3.17059501400595	0.615186865238192	4.4036151232595	4.90492815375769	6.33757454117538	6.12032601499938	2.42920338597066
CCDC28A	6.56564025620607	7.24146361709871	7.74308689292911	7.37193263040419	6.38955333997428	7.37592432502743	6.82939606780078	6.97272734257721	7.3271	6.92871373316231	6.78636689808409	6.66576718578397	6.16425648149136	7.2893840200159	7.35214453810408	7.58779133040261	6.37704587112619	7.41083980904091	6.73526982819925	6.65896727049884	7.0960110823493	7.88372780764258	7.27163526098707	6.07778101997699	7.57475962347705	6.88809678382429	7.21661518676223	7.80779511207353	6.93608261686041	7.03923634616063	7.11734267656804	7.9778984220419	7.3835463599391	6.96672207060033	6.69900562013943	6.5635131884235	6.92041499385714	6.96376471450778	7.54568450470307	7.27828243414667	7.34240344785163	6.81491005029139	6.80908962285364	7.22311564525161	7.5583766388921	6.83163895807621	7.15816150506532	6.45646858636863
RRAGD	9.00576785837832	9.27333697465445	8.88667599646694	8.34098140372957	8.57949371939915	8.29864430499499	8.32555693843065	8.08058548427157	8.72354635646906	8.11535271203735	8.10087702796859	8.33708011254227	9.28630844617874	8.65122741796267	8.65842808384865	8.49619084115536	8.21179649244364	8.17769534260671	8.88013804696968	9.14111752970124	8.76001456478322	8.92684076042296	9.00564994632239	8.49883725183341	8.25861719591077	9.08681556894237	8.04786295520776	8.94209183272973	8.42859044356107	8.9252000616968	9.09376801364325	8.35310449322834	8.85960599905991	8.82222761120104	8.64825192234044	7.81898424510763	8.54464679908236	9.36956009855339	8.98464334852122	8.73713731045228	8.75370404494616	8.70165387442793	8.49741962739571	8.62691422117496	8.57502664941803	8.59623323671742	8.03001559528008	7.92199
HSF2	7.2851417636288	7.24612658406765	7.28793034191254	7.28930056934755	6.29726471820988	6.41363534283421	6.32225746645498	6.83570591788322	7.04446056921481	6.93263154323006	6.89346435745659	6.59647186951917	7.24098752111979	7.1937	6.85148353062142	7.07276630606954	7.39133263561588	7.35014254388333	6.85049889957312	7.04599341187297	6.64333387834467	7.45231157967078	6.52561569809869	6.25375402887283	6.83056999991513	6.36565963044753	6.68774423980641	6.5209077325498	7.46147896896847	7.15203995170795	6.4574318303029	6.46457313477947	7.10213859043892	7.05345138344527	7.18059222109089	6.22924610143495	7.08970212492452	7.20602983453006	7.24913861735955	7.08930311623025	7.07008326193511	7.25382812126754	6.2791100263774	6.87794904225656	7.07449784964706	6.37536491389157	6.51028589910945	6.4636428577169
PHF20	6.46886511912374	6.89132812958558	6.6348374881871	6.82259907071642	6.59693927091969	6.46180126323798	6.35551406327654	6.30660350879446	6.85031648628354	6.58181022570745	6.70802238949529	6.3136748262453	6.38105148173927	7.4152593944754	6.78328331861826	6.37773650014725	6.3230115894935	6.40839150973275	6.89748423833086	6.34236245556868	6.67251659499235	6.53934837629829	6.1265941974019	6.38672329466433	6.58957195911553	6.55501612846852	6.65117549494649	6.4632335882804	6.70393951789639	6.96928279029445	6.3035257159783	6.42230664794319	6.32681831356689	6.44923346616197	6.4147953623616	7.0404357615985	6.98093400925219	6.70783480805669	7.02907106384063	6.70860510588849	6.72691908584166	6.24242449696917	6.21243227595143	6.65712151252554	6.42732017491793	6.4532602862072	6.52185026871751	6.22129828917344
HSD17B6	2.99043230283186	2.82960357099103	2.18715	1.73220773395066	2.13588068600121	4.04103	1.99495617719436	1.9687222364451	1.2984823530927	1.2984823530927	2.92355097941637	1.2984823530927	4.57546401691999	4.64055243926389	4.00465921394904	3.52323967590446	1.2984823530927	1.2984823530927	2.86312150139516	2.82291421339838	1.98461582289451	1.2984823530927	4.2363008996866	1.70459494260672	1.2984823530927	1.2984823530927	3.88521388859921	1.2984823530927	3.2705572971966	2.03576136087313	2.6954261857936	1.70137487717504	0.713218927021519	3.04867301804428	2.72679889934154	3.62198505044703	2.5521809662128	2.63428734499496	0.989074328760731	3.42606651974616	2.89562524542426	1.73986708905067	2.39111364098174	2.64852474740752	3.54020957925573	1.27973885521065	2.9809928149143	2.63795953800479
NR1H3	6.70769621415105	6.4495413888964	6.33259842689147	6.38982845389773	7.81730687651862	6.32266817291307	7.10296428076086	6.4859201905094	6.50422	6.97295782465938	6.82625695813438	6.15991304215644	7.17200846998151	6.6053326447579	7.12388232117355	5.66446785437566	7.22257143071687	6.82744521431441	6.38545044978647	6.45087645578984	6.92438164599219	6.47402590307271	7.63279905303001	6.86010115441671	6.74128422664533	6.89488256559207	6.17657700494387	6.40837474912598	7.05246046912225	6.61928661774467	7.0662042563521	7.26703647371675	6.19959223021524	6.2101461172732	6.64010071906918	6.56433107714413	6.13138905240845	6.4573264709243	6.22086948958535	6.3006707281201	6.59895396124757	7.2477318822416	7.11439064083584	7.24482177124674	6.70168810625549	7.19215257615692	6.73721945291826	6.68457601714735
TYMP	5.16009484174123	4.74297064369395	5.04100732893473	5.07215176953564	7.03058612867711	6.55684706737727	7.41629398498709	7.25747256373625	6.72023418148995	6.30997739876147	6.30163335190694	4.45386496185314	6.74491349231428	4.93864	5.97735058219954	5.23458639567932	4.87394551291253	4.87784498676663	5.83063428360684	5.31817724371674	6.9949380628314	6.59675893795847	6.30658622455879	7.00248704970539	6.01185588841355	6.45560784712866	7.36222554946907	5.93433303316874	5.35121604402844	5.2145137412885	6.86611711878264	7.20927189754115	5.41651215374111	5.14038272588763	5.58812501763539	7.29438008463292	5.00525115546725	4.92287982495336	5.15563948278344	5.19876988600744	5.2592129577838	5.44966387788933	7.59736082108169	6.18208228453571	5.88323014007063	6.43231091091957	6.98761538043948	8.14057301946182
NCAPH2	5.99731205521842	5.68844713823327	5.94489339061333	6.34766506939276	6.39762390567412	6.62653770735988	7.47230713706441	5.61112508217699	5.98730826405835	6.6798162816496	6.45464221444945	7.08206857474431	5.65177533307655	6.10713923689311	4.17331486909152	6.3016090444179	6.7062495376705	7.21432239009171	6.57287956839907	6.44615328532872	6.1904973775476	6.38716925347294	6.01781111309762	6.92306247720451	6.19228635917931	6.46511286189117	4.79415754461541	6.68647293898213	6.19766724619208	5.37456700649963	5.18311468635484	5.78643564328671	6.65418153217542	7.17353748801877	6.69971391889494	6.82111019483696	6.37757080756405	5.86103666188415	6.53072110372018	5.49504273974965	5.85422133477122	6.54667439545497	6.18287092830757	5.48050627632663	6.48750180288556	6.31549569226733	7.37272115635113	6.58349467852425
TOMM34	7.0552274262409	7.72184310432165	6.69766782848012	7.10505267130224	8.00659341057635	6.91268587326029	8.45813710477509	8.03756547271977	7.93473401360031	6.50561861166054	7.74313	7.34084459953545	6.55871218782395	6.66478525265372	7.19450139321036	6.79678465829742	7.02701305577843	7.70691963893276	7.27233068277491	8.59977293716764	7.39837969631698	7.67234598052309	8.48882782153352	7.80525113795726	8.07978245550401	7.21773904341719	7.74065865723245	8.1175968850704	7.37671661218564	7.84771877978576	6.92207573944781	8.34278472759993	7.35109027562341	7.39997779520334	7.65797688301062	7.11834793283036	7.12459416549551	6.95822702132596	6.93487296694552	7.07097040719475	6.97687547513819	8.09314893294129	7.90454814078773	7.07715418902025	7.41578307639303	7.67441035810453	8.32163968049118	8.62741673122343
SEC63	9.40381894338817	9.29399624181503	9.11342090990104	9.05376401782156	8.86834556032829	9.28878673241961	8.73177795341523	9.68919497381835	9.35471991772848	8.82606517071573	8.8618636366207	8.87900191829351	8.97668723047767	9.24465877940896	9.04957642923266	9.03537219823543	8.90068565418827	9.08104557422593	9.18537074088418	9.25416218324235	9.47981201383477	9.47507366955461	9.44753	9.12908696501616	9.43454939722325	9.69138858577948	9.44338279743942	9.42795255723214	9.40567535893405	8.98621144088754	9.51112064399978	8.75288900195105	9.14692388861717	9.29750410403409	9.35517226937298	9.09348333543478	8.97418765286447	8.99702088278093	8.71719120754394	8.95880677662559	9.21162291363831	9.61072053924312	9.64467216233503	8.96157376962968	9.53218262729859	9.23299377292881	9.09689171785508	9.17490007172074
KPNA6	9.45256223765822	9.38953444814965	9.44989144521228	9.16420537972568	9.39988297026447	9.2377952371913	8.9460025138543	9.02852162770048	8.77781854598988	9.25337667274305	9.2577558943471	9.11889130702696	9.34599720966888	9.31779096116387	9.06171906804309	9.45513632940859	9.16599442649803	8.96380770743533	9.33855332755881	9.68806	9.24088158806866	9.33464390107885	9.57360910664574	9.53833165132079	9.43530772607181	9.00731156585981	9.25058491897046	9.4440820616164	9.1245163627106	9.43785249452618	9.55253029098847	8.90773899706253	9.07939121595408	9.22467748886794	9.54877044419774	9.21154983593286	9.76924414950544	9.35662477670262	9.32366368500459	9.12697	8.92376194264434	9.27532666347865	9.2683912872464	8.95304039741055	9.1516472795792	9.28925452220898	9.52244147316529	9.26089725961936
VIM	14.1450649729114	14.3050666775687	14.3050666811311	14.1450649729114	13.5699809160562	14.1450649788486	14.6136980127518	13.8927883489945	14.1387975124956	14.7500190971069	13.9887964947535	14.5232318747162	13.8230753518305	14.2900221498653	14.1387975124956	14.3931636807314	14.1979214066398	14.3931637664791	13.8546162699878	14.1387975124956	14.3931636807314	14.1387975124956	13.4100786891823	14.3931636807314	13.9887964947535	14.2900218926222	14.0226059539667	13.854615926997	14.8344023990253	14.1647947636153	14.0570151054428	13.8611547899209	14.3084260886326	13.9070422986947	13.9372376053295	13.8070906464758	14.3015671768751	14.0947444528471	14.4122479631408	14.144648620728	14.3479443483576	14.0793020493808	13.8419788365281	14.1162126810917	14.2259586975454	14.1220346118085	14.2771	13.7857639417117
FAS	6.18136234499365	4.98666839010982	5.82294827684023	4.79192711448392	5.01608454958292	5.01594657694587	5.15832754895856	7.40907649319853	5.48653720683621	1.99817634487226	4.89334296888822	3.20304271234572	6.09662897207178	5.41625469567985	3.20304285874352	5.50275449672934	6.62574430579113	6.33927	5.71394379587093	4.88179994126746	5.36261168568221	6.48231691362234	6.95883371247386	5.48653720683621	7.00234313970494	6.2210264065457	6.34552353792387	6.87771834944203	6.86980374145413	4.60422807427339	6.2935582298128	5.95729528781073	5.00585644193525	4.60770147077625	4.98271844707565	6.00170143585427	4.8465362335402	5.51183633547856	5.21582846216381	4.35772423432203	5.03444992928795	6.52212177256417	5.86054339196006	5.81437196096476	5.6672855368929	6.09966816785611	5.79990303447082	5.69349597975859
RNASET2	7.14145795010506	6.38335625868482	7.17724009860793	6.54433927091647	8.19233865492013	7.66630816511338	7.77731295819169	7.74229548085175	7.71691688800168	7.34624159191008	6.50311595049114	6.84017046125281	8.27230380416509	6.72961081605563	8.28756043169647	6.94656276745623	6.88378469097282	7.88331455496334	7.1261360163908	7.05914433213288	7.75354068338515	7.50416245088664	6.52094639921567	6.69228144363185	7.28794292816282	7.42544578527729	7.87882849491653	7.72704590254331	7.05676274047214	7.5050733209743	6.95406334552657	8.11046043659248	7.27709042822313	6.6837083845856	7.07998	7.92866610539269	6.98569819977186	7.39059124048281	7.14499581031355	7.18522600554889	7.84876786676788	6.22047185129524	7.74945952285708	8.12742987142491	7.6640738831967	7.14862915745195	7.54314927372519	7.29435999742491
CD44	11.6283778461615	10.809089814755	11.4258239061572	11.3975465728047	11.1472346426623	10.8739498576135	11.2605170919081	11.9020985252988	10.5393442048089	11.216068374402	10.9936810168264	11.4567694957891	11.6421641532141	10.9230580962341	11.5887392316611	11.7054705168166	11.7177892143194	11.066880030744	11.4243764328681	11.6916747687513	11.5187928745263	11.2569	11.3892501801236	11.5308960840822	11.6331939250879	11.2625828578181	11.0545102633209	10.906553924997	11.9964019600138	11.3569990291366	11.3277886049741	11.1671248758886	11.2477943214075	11.2839089091558	10.7054391779549	11.0611589727952	11.1692639192425	11.8210251953178	11.4371778947323	11.7113753514682	11.2001232419958	11.6629012240484	10.9220300953725	10.9942741498108	11.2524852273212	11.6570847979636	11.0537797432678	10.9963616455624
KCNG1	1.40890106619436	1.27535850037219	1.95401756402694	1.27721800325431	1.61796444234324	1.39826620407712	1.56620202561991	1.68299866926456	2.57578	0.864233932306995	0.864233932306995	0.864233932306995	0.864233932306995	0.864233932306995	0.864233932306995	0.864233932306995	0.864233932306995	0.864233932306995	1.44983883500258	0.864233932306995	1.44983883500258	4.11381859102195	3.89895127601687	1.02477540686604	0.864233932306995	0.864233932306995	3.98040698763038	0.864233932306995	1.10956512021587	1.01482289915485	3.05013164028854	0.849281470393999	2.95795242925483	0.920354799368429	1.31277591245109	0.81415321251185	1.1656452494325	1.50493572096349	-0.41986	2.02600184695213	-0.41986	1.18024305234022	1.06119274630445	3.13905678893229	0.494292943732419	2.08116817378357	3.09272700123897	3.34360376821437
AGPAT4	6.89089476009787	6.62187590544958	6.55970707701147	7.08239516876207	7.02462943040935	7.11799226916694	6.34092831285914	6.47514257424286	6.78334638220548	6.74241726341653	6.57255087403225	6.82098846257922	6.85416752215046	7.17079754238851	7.01576105550071	6.52597219677335	7.1495973952781	6.95400095830674	7.23284431744309	6.53225968444299	6.91065583346368	6.40728090999946	6.07497550045577	6.53007731374928	7.33186668232545	6.79263431912957	6.67078416519931	6.44460757376668	6.59962825355102	6.22017790690333	6.98749629294096	6.83627545897586	6.72213039925814	6.85468079059532	6.72048881839642	7.24123771151147	6.6989736433086	6.95080703398937	6.32777660870965	6.40969826219091	6.75644329152803	6.96817856996264	6.15851727513845	6.87278768739737	7.2509954216874	7.16658835717969	7.0060583489177	6.70147712281414
SLAMF7	2.51312450228102	2.10917561222475	2.79783998764451	2.54436742025847	5.27236009423619	4.0642802473204	3.62705548457339	3.99883242187041	4.7191206753611	0.808286174366478	4.3599876486213	0.808286174366478	5.4107471647676	3.68563856176847	5.82780118481135	5.66527317435115	4.01310761934434	0.808286174366478	0.808286174366478	0.808286174366478	3.94027275232287	4.73263052535338	0.808286174366478	4.93950792582107	0.808286174366478	5.16828611308434	4.04155245336858	4.09714695479376	2.5816386888864	3.83428692849759	1.03410519061228	4.74352471636062	4.97896663831953	3.59857746102913	1.50905601357506	4.30368702812899	3.9101142164787	5.00979300334891	4.56533664592223	3.85217763574829	3.40451683696127	1.86203940616455	0.0289866868044046	3.18352331730867	3.73353639590052	4.69290289875258	2.44332871094714	3.49897115348117
BTN3A1	6.84185657952144	5.95779362914121	6.73750152225575	6.24326090117057	7.15969692901761	7.61054636360818	6.66521671173638	7.53696658119072	7.32161280795566	6.28364997556842	7.17131760259805	6.45850244161831	7.31888366200293	6.4922405368318	7.78743727059113	7.25167805342389	6.75631511449588	6.78177827277243	6.98490582610684	5.34805702300696	6.92384325920158	6.73679414582111	7.28367509382124	6.22845911055666	6.47865417843533	6.98264937729462	7.0720848889719	7.29349377051994	6.95238074720949	6.28679886023453	6.48984115063363	7.1828905118351	7.16879516309032	7.19494051408129	6.39458397989315	7.06903154061428	6.86277274616372	7.10123809464823	7.61900760064102	7.11280758320331	6.49912560512236	5.75354746279453	6.72668522113976	7.37102681686725	6.78239371865351	6.39727562450335	7.11931058068892	6.74144592909899
MIPEP	4.6742964278623	4.86831734575522	4.58294974222404	4.65468745367887	4.27390766446016	4.32591650518008	5.08508533803451	4.78331610566733	3.77184189694384	4.63553525758938	5.40676262693287	4.41697339831415	2.37682448776978	2.37682448776978	4.47987664591065	5.64513476861956	5.41518100963008	6.59854924016653	4.59887988776106	2.37682448776978	5.4202	5.4091030132429	5.8557158813775	4.35760080523683	5.89059917142803	2.90577858490856	4.43277648092161	5.82911475565692	3.77941995570274	4.7887070175945	5.37987379849274	4.77891960573279	4.22191405677142	4.47399799598942	4.46289232214673	5.32550181480426	4.19205684809391	4.29785038472543	3.9696482088204	4.05041640278603	3.5622937234283	5.53886755502029	5.29687196362249	4.00718071468122	4.31780873508721	5.33935809040319	5.59410859088286	5.72540122352599
PRKCH	7.19759906279583	5.82316052987468	6.90024338989818	6.36835812917449	6.28810531639457	7.47691279271853	5.32221505275456	7.03821768611824	6.88921975077132	7.19775684179013	7.85089057500217	6.11308092551827	8.06432476471464	6.92823416551305	8.42424621390319	7.49040176850702	7.25061763671232	6.59136493552171	5.26360147867762	5.68917404320186	6.12236153402137	6.06779184410835	5.47242336715911	5.53204705738548	5.50972054760101	5.95677498257887	6.30998622573373	6.05747384451865	5.46785485062208	6.40092151692409	5.16600816128732	6.8328917215024	7.42897796238895	6.03204287952688	7.44222908569129	7.37147895591017	6.85341894617335	6.34132130564827	7.59632170077391	7.35419234832606	7.36116107306475	4.69862970285725	7.48803003812847	7.28447434782144	5.31768758942108	5.51903315819363	5.22752830628241	7.71018798979593
INSRR	1.34503837715113	1.34646342286279	1.34503837715113	1.4353855940953	1.34503837715113	1.43017623408409	1.34760147315215	1.80921693266608	1.25118241106173	1.25118241106173	1.25118241106173	1.25118241106173	1.25118241106173	1.25118241106173	1.95479908938818	1.25118241106173	3.59510345574387	1.25118241106173	1.25118241106173	1.25118241106173	1.25118241106173	1.25118241106173	1.25118241106173	1.25118241106173	1.25118241106173	1.25118241106173	1.25118241106173	1.25118241106173	2.51669129521712	0.204600390892297	1.88741531568345	1.02439256550475	1.11192633763268	1.90999715578608	1.50424242198916	1.22441447938694	0.299729928244318	2.04373306146739	1.79507667567697	1.90105594334323	1.63198455476101	2.2382948124331	1.88778042119996	1.08855838242952	1.75212037165549	1.79202532862448	0.829971801565912	0.0635067715580528
IFNGR1	9.78611114649245	10.0757175648921	10.006506255569	9.92451608579015	8.83187082810423	10.0005527318054	9.43867596586341	10.7992805369482	9.67203571841232	9.56437170261305	9.40407441722047	9.4104939670465	9.71788716533855	9.40716499873759	10.0311349179895	9.35772770765635	9.55581136431434	8.84448019411866	9.89226785435383	9.96739010216003	10.3090197732874	10.3848436666272	10.4465925092673	10.1990259489372	10.1026894352827	10.1934807342893	10.4984509279343	10.3813232380603	10.1101654994258	9.51408527786494	10.4442027550552	10.776886708311	9.40751449710359	9.32680392927287	9.46695453620151	9.89768912040834	9.70985912356926	9.35004808788168	9.92900955215105	9.94662087297873	9.59051097447244	9.54488122030746	10.0758436520719	10.7032852088044	10.324696831188	9.96937840865761	9.83625485971043	9.47656986305168
B4GALT7	6.56826698140316	5.85093972130989	5.96548099885465	6.32774676970289	7.12227609493679	6.59805574666753	7.31818603983018	7.04961651559135	6.89567129275034	6.7514917826949	5.73870974848922	6.79756934762223	5.9538880745069	5.93435538070339	5.91629483671561	5.66655050545514	7.12665005968999	6.7837468929871	6.53733137674968	6.71140159411837	6.35088487012143	6.85517694201037	7.00111687525258	7.34378419015536	6.70463921146852	6.86715785130405	6.82884302470394	7.12133909362661	7.19603941364039	6.88094414300478	6.77877207179256	6.32488028886442	6.96231801639315	5.32276106949457	6.74703872209643	6.5518017333196	6.21610939321285	6.44428829705744	6.17050244138913	5.96473718373599	6.33125780058327	6.84213159166742	6.80041702746609	6.44897236595935	6.93079348297049	6.49867614066586	7.63743548746695	7.12076599248497
SH2D2A	2.5892294798064	2.18619582988348	2.09802244509526	1.76992316316575	4.14302903759559	1.92693064863712	2.33229046204072	3.57907303925026	1.46124796878526	1.46124796878526	1.46124796878526	1.46124796878526	5.06041251721432	1.46124796878526	4.52879336074379	5.12328683125303	1.46124796878526	1.46124796878526	2.45572434510679	4.02972926718229	1.46124796878526	1.46124796878526	3.49636618658675	3.82013641347172	1.46124796878526	1.46124796878526	4.53398548303155	1.46124796878526	3.12946232389736	1.11094933921233	3.83233338754826	1.9403260198469	3.47153389832893	4.59927486188827	1.55180531426559	0.79046912629664	2.84852995171613	2.39936553214414	1.6604485388618	2.48889270103128	2.5619461635305	2.62389158109076	3.89190987447767	2.79233737245029	3.17169854753151	2.33309405495415	1.59136626226325	2.5125413719317
VRK2	7.37308252156877	7.5672094388973	7.40516336463604	7.40543274261131	6.69759874069888	7.23637073023869	6.33572609009719	7.68675085797661	7.39817156458788	6.19423936688535	7.27391068647732	7.14777937942592	7.38510638066168	7.72799109838298	7.48758205279559	6.81969033543525	7.3411030878069	6.69152140553858	7.34599607051957	7.02900291249376	7.27518395405298	7.6963774471357	7.13181034094167	6.83771974039877	7.51786905471471	7.52848253128587	7.60591981194482	7.06855352811209	6.68145009458151	7.1451123374075	7.63481950973188	7.65721579822208	7.26720745551495	7.26030262179268	7.26892450344151	6.97964715340718	6.72333638841508	7.23067244123954	6.97898321048549	7.34211227278542	6.56841713114217	7.42054224765622	7.49802951908982	6.74609873768909	7.16160574557107	7.86228521500301	7.72466054504084	7.18316073485457
TNFRSF1B	4.17654313058964	2.81476793779138	3.97794943770494	3.30744879919727	5.94425656331809	5.5600402072704	6.01427473660928	6.55462141374164	3.49245040967878	3.49245040967878	7.09653893085076	3.49245040967878	3.49245040967878	3.49245040967878	6.17613058391644	4.84391381145395	3.49245040967878	3.49245040967878	3.49245040967878	6.15194639497916	5.87816481341014	6.67407103822682	3.49245040967878	4.69185480465863	6.81342220230383	3.49245040967878	3.49245040967878	7.6004233811552	3.2040934029268	4.54844427316098	4.84985273559901	6.91522219119406	4.21219402298532	3.81059934792885	4.98203505677355	5.68702934482867	4.07556301107779	3.96103273134069	4.89114928321908	4.80124531767436	5.58615402805691	2.35625	6.4417879398749	5.46631518994662	4.13321373408046	3.80505817824741	5.57964181506011	6.43762200910487
VEZT	9.41764233040398	9.6539350188869	9.39819831418073	9.80917928405574	8.71909671842961	9.15616258596912	8.5286851616982	9.23051182416972	9.2875045702212	9.92778038338516	9.25650881044581	9.33274876240354	9.64751167925509	9.3794804637467	9.24570367035177	9.04969697314919	9.61471314525748	9.29923840892895	9.30840625670033	9.40279878810274	9.32936385649185	9.31135224310975	9.01072378152836	8.9987738163631	9.19604608988653	8.55870249985511	8.71806253686033	9.20063420727065	9.7920402829406	9.62153053582833	8.93575190649645	8.65218	9.53099890791881	9.38923942195448	9.2012383187081	8.90614636657706	9.94450945832032	9.79537184406618	9.71784214270432	9.20482012850742	8.75482780457229	9.06095449960383	9.03665458064236	9.24279482688256	8.96107584470557	9.37763611209355	9.08704	8.85778097832977
POU2F2	2.84372130361188	2.12921206292007	2.51127916549896	2.50985287117579	4.20851931821081	4.27844378304657	4.77349301484188	3.97237431724507	4.63286512565961	4.15079293104263	3.16642883327931	4.50828403878344	3.8034350774099	2.4018461620428	4.20685887572352	4.20685887572352	3.19191142302887	3.83756519148374	2.80217653311181	-0.41336	4.63286512565961	1.38749420330842	3.92930459812988	4.02843402792619	1.34376694797729	3.42337025291968	4.28165415123585	4.03306447228265	3.81678249567378	2.36473547651433	3.42045626900086	5.07873920851811	2.79482311132122	3.0029269080245	2.57505711477496	4.04419823495005	2.74532142903179	3.97911269039235	2.74532142903179	2.74532142903179	2.74532142903179	2.74532142903179	2.74532142903179	5.68628667578245	2.74532142903179	2.74532142903179	5.96565948029068	2.74532142903179
BRD9	7.76428218545024	7.79787445249839	7.72018919001393	7.89802043986867	8.16380075932978	7.71330188056972	8.36894381186922	7.83348659225997	7.64129617546378	7.66776881377614	8.51525411622485	7.77214640751723	8.20887407216002	7.90883145689662	7.74041755594743	7.83987047620886	7.95001325685348	7.9680394068185	8.14484995911219	7.57589686157327	7.88071384403648	7.65182539103992	7.77214640751723	8.02711799260534	8.18587394189338	7.94490302006536	7.8364352575518	8.09700944073982	8.19617077370084	7.79075634016706	8.07274749883938	7.68201289917364	7.57423563240865	7.97355851045912	7.94919584069791	8.15381096507375	7.74917799444907	7.7768431854345	7.56658320715438	7.71431297961144	7.7756663964925	7.9387174034815	8.14383062250391	7.93391482274653	7.90569663405413	8.02999730110934	8.33667494939638	8.3257272365938
SNX1	8.58490932798328	8.49859059955098	8.57698454038935	8.59300879709635	8.8324170210495	8.94433238033546	8.59504678257102	7.84111150645074	8.48876952901334	8.68550524171503	8.90299702201856	8.66500958973664	8.70426518717874	8.60995965947376	8.57153159440914	8.81590058133039	8.6564336487511	8.96463786533543	8.15155718309847	8.44822270907538	8.3855485537427	8.17791427422451	8.4468142220088	8.86283432407217	8.26976714722559	8.88263378476398	8.29745017497778	8.50648888561606	8.91555728144017	8.61342397333054	8.85768450863716	8.45387748681348	7.85975703976726	8.32456218240266	8.62420791721634	8.75012744948037	8.94334977005508	8.73890959595917	8.96383363273191	8.85969429132928	8.90542173153962	8.7025781318849	7.78542148446231	8.56761228896616	8.65832287417212	8.46243369724466	7.93093396782694	7.92674121620699
TBPL1	7.14186484423181	7.87650158797384	7.30828933893661	7.47736550011219	6.59332	6.90823770343702	6.54311886871988	7.14033781914697	7.52025801808785	7.3645670607994	7.24117037611806	7.12335042782857	6.18499815904917	7.06390275073628	6.87909801198205	7.0360178007966	7.01345931961305	7.2414366520066	7.1487631329412	7.53375622441746	7.08747466527182	7.4995570489732	7.43869937765206	6.49550889182762	7.56702787218331	6.16820407535987	7.39660258615172	7.56008092444834	7.25043131833496	7.34059657266668	7.50785438059423	7.26377814862831	7.06687465252012	6.92522297293907	7.36771474732865	6.50853200600542	6.81039226349191	6.99844714118397	7.08852721589784	6.97872724099505	7.30819376139016	7.49077828467729	7.39706007843584	6.87220501318076	6.91269010272607	7.29057309986174	7.16656994001306	7.41484213491295
ARNTL2	6.38700009333287	5.05272141819951	5.69540152031724	5.44662313606794	5.15158281659274	4.82305032196795	6.1826228476498	7.1522962755499	4.9455845272449	3.83472789672083	5.96722473986429	4.80719192841358	5.04507074856135	5.16359668318916	4.09337083934845	5.42908397905321	5.47065634149048	5.90504427771597	6.32108840851239	6.5740576219314	6.13936670540341	6.17087	6.88425546317975	5.36816247661265	6.57144179797664	6.36482282952451	6.93681207028065	6.76938422845083	4.29796524036261	5.42631317465896	6.34927049209449	7.28914725779695	5.01907814781699	5.90427783804754	5.15886562123432	6.30630718443083	4.4946021377481	5.25743263616676	6.9673262776633	4.4946021377481	7.51314854071652	4.4946021377481	6.83770906732293	6.09431368252315	4.4946021377481	5.60145906466663	6.84048847669861	5.0349014503152
BCLAF1	10.0543362772811	10.3005929290633	10.095314729234	10.0390840135832	9.10272534847117	9.69597718746899	9.30056101254123	10.3027349036951	10.1149539585246	9.55724708253135	9.41661719626481	9.73113014684646	9.74504734125963	9.9417735847749	10.0255546779914	10.0600605599687	10.1015861517485	9.52140444073395	9.74326089284976	9.68757323912223	10.1755341657081	10.2323295634525	9.73673289958272	10.2922787257249	10.5352999506947	9.94069524989118	9.99878767383957	9.30635171858079	10.3369	9.71523562888583	10.1928714204006	9.78556780971241	9.64633550498671	9.55468324837643	9.60234623601781	10.1537894917596	10.103335102055	9.84741405636624	9.81005507338799	10.1865116871976	10.1876554940945	9.97849	9.61678011693225	10.0398392408429	10.0137326370273	9.70819209704934	9.58941216784357	9.52513856351361
SLC39A9	7.70519525605436	7.85055493563078	7.75548985681287	7.6002138060525	7.06682887293782	7.57956799428342	7.21979196909604	8.32774778932919	7.33281369818123	7.68650822703667	7.70419159545314	7.81947662504975	7.15163557385003	7.73338708758077	7.48526541962201	7.75978784451588	8.31771574129763	7.50218362833464	7.84999033568356	7.21459356945239	7.42262941101873	7.3385787789901	7.96472707511981	7.42623066870087	7.8249947731375	7.4351046967416	7.8266793477463	8.31639192482044	7.21401907611618	8.34981438785717	7.02440726143334	7.63029090871909	7.97229993042561	7.42029601073267	7.8615479100825	7.26180757237845	7.60352310113347	7.6234035661476	7.60392358040173	8.08361353513308	8.17584432169626	7.94269698464898	7.53186815802185	7.12372980919785	7.93402227893282	7.6292326710808	7.00389850097551	7.22808989848919
ANK1	4.16283233478719	5.26011595901751	5.86641780293876	3.92609	5.15238956668906	4.53146552952814	5.51316878994121	3.2261863255997	1.60822965576158	5.3752448180568	3.3780186244017	5.17955212535475	7.03100312533123	5.85521667952274	4.59971700960551	4.89894547361207	3.87200748405107	3.70089295475491	3.84005404608005	5.37951627204456	3.89992035958424	5.70597215973655	4.71422096293138	5.3352792290007	4.80034311419368	4.76500789682515	5.42216921967651	4.15434363970324	4.07342588448704	4.35273067197868	3.6907540062031	4.01467092057116	5.95799877636167	5.34374341049506	4.85966226970663	5.21753173555177	5.51414005809355	5.26521908024819	4.33583584420969	4.37362541940789	4.75131193000389	4.74537901704007	1.96001336857059	4.24948475150084	5.28442410015141	4.58218992585264	6.03189081229855	5.24647145662953
IBSP	1.81016240548339	1.82604944915338	1.5284665622218	1.53108450125509	4.68169894152622	2.13658451119286	5.78033484892409	4.71271634871481	3.85631738008633	0.966007529109564	5.2384401575939	0.966007529109564	0.966007529109564	0.966007529109564	0.966007529109564	0.966007529109564	0.966007529109564	0.966007529109564	1.70233156453215	0.966007529109564	6.18799837116371	7.35467560824966	2.30259928876936	1.40956345595627	5.15808714695881	6.12339286162051	5.19801152141078	5.3440955765094	2.43218616886136	2.56925542656033	7.54271317172643	5.99117930091903	1.77756227881395	1.80365630949834	-0.0604868	1.3541276722612	3.70972829385687	1.56085789124081	1.99090628546376	1.67067228858442	1.63880055347491	2.64062181770202	2.22903898969598	2.63969771185217	3.05051523619662	5.56446643521432	5.2066699823853	3.78170701668163
TFB1M	6.58287613440777	6.81653633718951	6.80286378687935	6.24398052871467	6.48170878726176	6.51701967320926	5.86368128082834	6.48867709263269	7.20990720249927	6.20887	6.78654612697464	6.39029084848982	6.40315353091816	6.81036185670645	6.13370353559201	6.63393457304622	6.47294346671161	5.80783216849343	6.2729398964858	6.21462781821771	6.01676254415243	6.3181847513153	6.21657794623294	7.05421595261036	7.15473831496057	6.44744612394951	6.19104506237379	6.77361475838121	5.84944204768442	6.60303603858204	6.45451882828542	6.35368565856003	7.06025134352982	6.12607661730101	6.38697993783713	6.95695836368008	6.75000074112964	6.38148739007259	6.66536597322711	6.53043	6.01770632237928	6.68786767175015	6.63319139130853	6.56995425838115	6.09911296957976	6.24703980627819	6.83692881163838	6.41470260807183
RABEP1	9.24699180491592	9.5369632771506	9.08719354996542	9.27170045041694	8.76739737568752	8.89370279011418	8.6262001232901	9.14462844980131	9.4196120126162	9.20996072150008	8.84182577269182	8.98812661144454	9.39868912126193	8.84147364824062	9.19450846997326	8.99615650896011	9.13037801900845	8.94475432629804	8.70687751212982	9.03691061998592	9.09587145458706	9.54100064763458	8.9651634594896	9.16435785678125	9.36698160269153	9.45537299892399	9.19450846997326	8.53198030315908	8.84677471058069	9.19306666615494	9.29512859089238	8.96619389277165	9.1704752129747	9.05549750103104	9.36843180931228	8.73134560473881	8.9559099109739	9.45948311459373	8.99989470720859	9.35972935569558	9.16458970162899	9.21448939649864	8.85122267583252	9.33275480488627	9.0283594181567	9.08952785655977	8.75078478302048	8.8271809193142
HMGB3	4.53311509630662	5.00941712675403	4.90610731645078	4.35646855453021	4.92952100092385	4.49499864275526	6.11278792411237	6.7988705625002	5.74935605375336	5.27194582920033	5.16908896368568	5.30616747774818	5.67513292219075	3.64790160196888	4.77638221883026	3.94203698094963	2.81356804175236	5.26831052158924	5.88190982837892	4.98147073787738	5.49129897036966	5.44427261080364	4.61240131145175	4.91845836695385	5.85334829285459	5.60185019799646	6.53962735019066	5.66909100032315	4.15169139639636	5.04797311373872	6.12342376635299	6.45623905956404	4.71677250335004	5.27898212477271	4.67175760450312	4.6452172480227	3.79568057573253	4.81043527107454	3.36599905783342	4.91165876774708	3.60096041888146	5.26961809835149	5.10221342487995	5.36534	5.88942345698258	6.32786819505114	6.65962990057433	6.32764559708064
NUP160	7.34648023133623	7.22682888646758	7.61103193343455	7.55918103226997	6.95308031764849	7.59980703767863	7.04353370426709	7.82998182556974	7.6748645506954	7.34135456039572	7.38496697038056	7.40622357864318	7.88869893985347	7.39793396633642	7.66412699138336	7.58807583822143	6.94963737819142	7.02925999686986	7.56929092087115	6.77794103522293	7.47105573572024	7.87949527014564	7.29604446105624	7.10241613680445	7.62927350946261	7.27441924108965	7.27462421908449	7.51629900343321	7.95271638296276	7.06306718464066	7.67736413323648	7.24762375253861	7.3834064828577	6.98403050558104	7.40613537771816	7.46013666108296	7.20638981413394	7.37416632355997	7.51786221961726	7.27339683943847	7.28587240918698	7.35878045207934	7.42612116471298	7.63536259828507	7.63793653226548	7.30006624976718	7.37221694105464	7.51245152285263
BAK1	4.74201219393232	4.53499130943132	5.09710356017314	4.75416362384584	5.59185066075823	5.59185066740039	6.15856913140467	6.01099280512126	4.45200743774967	5.66110658608475	6.06256284201095	6.06033603842843	2.75158032261233	4.51841885819121	5.28356268379912	4.32322738084945	5.67880115846142	4.62802742943216	5.72726149830908	5.52887790118589	5.53072092810283	5.11072732088034	5.57942949662179	6.3532254476933	5.87455327933972	5.82146270201453	5.06138516996812	5.95325943117596	6.11312399077699	5.28583233654319	5.40254714725835	5.37097	4.6060108425907	5.48791608125079	5.15193128364758	5.02575117120826	4.06860974106445	5.37812668663413	5.15267971134115	4.87182664692863	5.58541918142115	4.08053891975316	5.79752038683781	5.22668579216435	4.94697529260296	6.11052419010709	6.60910287632108	5.69997532952157
MUSK	0.642798418347825	0.814026314349614	1.03351782693589	0.235403554647021	2.40718396175537	0.982684023534136	1.24414642885343	0.570955149217907	0.802634593121279	0.802634593121279	0.802634593121279	3.96775726307268	0.802634593121279	0.802634593121279	0.802634593121279	0.802634593121279	0.802634593121279	0.802634593121279	0.802634593121279	0.802634593121279	0.802634593121279	0.802634593121279	0.802634593121279	0.802634593121279	0.802634593121279	0.802634593121279	0.802634593121279	0.802634593121279	0.692309437403112	-0.0850611	3.24958785318109	-0.135466	1.53731094177986	0.641713512596017	0.772761975426899	1.09117503610796	-0.0185358	0.707259896814199	1.1957270350588	2.02803018263279	0.460837952973509	2.66648660273172	-0.0185358	-0.0185358	0.313285828268508	2.76066578499892	1.73033750967293	-0.0185358
IKZF2	5.88865408048684	6.45292127745445	6.3648433219685	6.45458564302867	5.54803776764569	5.72705777737974	5.10310376337478	5.72544788001648	6.23100918932453	4.70247082253834	6.40492417063616	5.46895410231925	5.71147154348539	6.73680605565799	6.33105544960517	5.92783729680201	5.83022965545012	5.55155066751051	5.97407650651776	5.73979304937303	6.26348042636629	6.00825635115097	5.78820628133382	6.00527395830732	5.83130396450061	6.40455500548617	6.15041490005218	5.45585755043901	6.29763370603276	5.65398393014186	5.8429230050093	5.57056947464316	6.70702342712468	5.81959615694718	5.86126776389033	5.35520019845291	6.24093429886533	6.04701927167033	6.46615722773108	5.62135739734097	5.21874498241677	5.25841598180351	5.65391237443303	6.0845225833471	6.42614979983432	5.57282741735393	5.70206635801745	6.51140104139561
GRN	8.4363191035249	8.39958189585123	8.83784607475502	8.79733754068574	9.72612738548589	9.25241565436978	10.1614408510623	9.88423964271765	8.36973177830645	9.84630117499966	9.53914676269476	9.8858460128465	8.77363198172446	8.97884112065241	8.09921613011579	9.19041856115366	9.74622575397034	9.08023698062352	9.62046945761424	8.43981162817452	9.47530418622807	8.18187496150294	9.22778929166592	9.77740039400206	8.65711571079408	9.33328765385693	9.59273534590218	9.72389371494439	8.2810415456165	9.21046510604283	9.4682156124445	10.5274727487974	8.64461894962472	8.84630462087688	8.86514445628395	9.50149937142917	8.17082472849119	9.05844209595861	9.22922837265714	9.04195265022945	9.64078450413797	8.45671703743869	8.97311057204664	9.76905943615263	9.44324171143939	9.8128070179129	9.69685629326005	8.87103271059559
FAM13B	10.6760766027288	10.4964461093566	10.7545644109367	11.0726524490362	9.45324641711283	10.4560170138481	9.84692347533689	10.1470832375481	10.491379259303	10.335613846115	10.4854456659907	10.8257254636032	10.5244520483294	10.5065101676418	10.4868274717782	10.4648021353622	10.6432196176924	10.5297427130032	9.88755160202698	9.91390627756666	9.99798122128396	10.6750728054466	10.4013083925504	10.5635790411359	10.4694620183318	10.2778946822041	9.93333683252341	10.209583882456	10.2888617232435	10.5752395537354	10.5272193303066	9.49273793022971	10.8799634588394	10.6710698685128	10.6353911918235	10.028149760723	10.742930614238	10.9944312401151	10.5542537094181	10.5425187315281	10.385204123175	10.6781294455498	9.80263165270728	10.4899456080923	10.8759774975322	10.1803535170143	9.7354561612629	9.46532912676915
CENPQ	5.25653693534483	5.89747378746164	5.12733958127423	6.23410820970364	3.44600093598432	4.76634647933491	4.42810207158222	4.64558	5.78090391726479	4.60036480672068	4.94410702646348	4.91916030949701	5.39552866493814	1.97822836409271	5.3008288445632	5.45413696781111	4.89778419719298	5.09503857425434	4.84065	5.02284247244098	5.80622412720024	5.33141121703389	5.11493744415811	3.79242160889962	6.08921092970556	4.85104936746212	4.54616526514106	5.44459651409468	5.00990207478457	5.18129531948207	5.2014450740296	3.94644122183858	4.81189834456762	5.43448871422407	5.28585110631305	4.93879135197018	4.94390905217947	4.86945629697207	5.59533170345541	5.22113412263406	4.80662995268976	5.24620079456281	5.93851754539411	5.16193839040523	5.69232373880834	3.94495782759451	2.05620815553917	5.99862068536009
SARS	8.91512725615201	9.40546421288485	8.97077293043075	9.40546421288485	9.64281410577685	9.11221238504411	9.5234191139541	9.20752049775952	9.26426555102503	9.71241108440674	9.13648695576475	8.94670808050508	9.27752436438205	9.19729210070609	8.83675995707679	9.01331929384836	8.60718201687229	9.44220715605366	9.47792099730985	9.65332981145055	9.35483666503423	9.31352898306537	9.45466167108071	9.46550296887503	9.26081382380231	9.68384017073188	9.13411373396903	9.50511864487814	9.55792466844857	9.44514160176771	9.51969730201475	8.98907431991148	8.89890502435073	9.23658111279253	9.48511104480974	9.07991794103974	9.12288836007327	9.34478926259129	8.86435800225304	9.15416766779806	9.1796164313518	9.68488499046371	9.44507818238297	9.11201689073066	9.17355703435345	9.59624715585839	9.39664508501515	9.20899449751008
RANBP3	7.40441885443781	7.38375560870017	7.19019558231977	7.39265002391451	7.78363887069394	7.34518122019746	7.85818164944297	6.87345383377355	7.53402089324939	7.67563437074038	7.7458745530649	7.4322796247522	7.57761827935691	7.1492805737263	7.0311480682903	7.22981167223708	7.33676315467034	7.62474131220695	7.23101489529204	6.74627242497049	7.50929862261905	7.40463185446374	7.2368873120885	8.14665107360483	7.54910191125987	7.57022302480079	7.23699979962346	7.30551560020787	7.55142504244047	6.62078391023004	7.43888844795715	7.72569247872501	7.11676159307245	7.44649531128469	7.71854569949585	7.35128487458674	7.21555412897156	7.42088609060917	7.58126653568209	7.1839880883062	7.37605568713386	7.68545852273824	7.00839772938025	7.66716674610079	7.29996134240414	7.63342904348733	7.57449527843939	7.31969270993004
ARID4A	8.16829341986167	8.79611546226094	7.95906166577624	8.2362902618244	7.53302143230823	7.96190406213126	7.66213594442048	8.15539934825274	8.80947867388303	8.13028093442791	7.73770656154124	7.98195476500224	8.02821884233035	8.51159507136553	8.55711966781535	8.14492511292532	8.18203194903277	7.76964353560806	7.78791447666369	8.01372398729884	8.16426516663604	8.30384575063904	7.61339310498955	7.63557427928457	7.93790931097865	8.5672034733371	7.91380346289999	7.85457814486614	8.51226692467613	8.07005237914401	7.99279326871137	7.55468671989442	8.28108728796862	8.17661049527592	8.32115008580478	7.74300875797086	8.16911002376501	8.39179767381923	8.26852	8.50609514354004	8.34408886572852	7.95467302980859	7.88271061056889	8.00000481777258	8.15152256657294	7.94788338433042	7.83677175061672	7.27134831856191
PNPLA6	7.49728812352828	6.80737862142223	8.20740362939974	7.32147969445161	7.8944360080971	7.8143348362781	8.32238542052028	7.47413252016686	7.18720394886099	8.38714703779963	7.88385903826821	7.73132621116626	6.73824580096661	7.5524058252079	6.84758480621054	7.71904321323786	7.71030661461516	8.16873114926753	8.02848648869591	7.24422858033688	8.10980474916541	7.35650473593229	7.75175584872396	8.24447488794686	7.35650473593229	7.67379321077053	7.67162	8.05402418171829	8.00697878871777	8.13086448731678	8.15986912920906	8.11748494544912	7.15729350113154	7.18529091069123	6.95861903158234	7.42627301970537	7.68940750245654	7.29709252538816	7.24454000758531	7.03586533195602	7.13208706727688	7.62323673770228	8.23958121129763	7.72398941925351	7.63209189320126	7.80222368649762	8.40407187002702	8.34027059807925
IFT88	7.12744669003661	6.77572127262264	6.98779253971303	6.80774335865334	6.24976466558542	6.82257315169685	6.23209800586953	7.42305928819918	6.93886169769725	5.7998433108651	6.37769071631251	6.01428767593456	6.49955466536917	7.10931024212978	7.11719798775226	6.79570915003089	6.45464311615958	6.79805098031026	6.94518045000136	7.03323561652745	7.05788204739364	7.21958284294724	7.0364307758912	6.54738443600746	7.26919365258762	6.71784705248954	7.43250421019741	7.04947749570017	7.55116724426825	6.64700427321823	7.04352044357265	6.78353	7.06044095654881	6.3177012432022	6.55583476573487	6.68182013562536	6.3136636767403	6.49813910068558	6.29920978377649	6.42554482049389	6.83549246696597	7.20276830032074	6.84689746778441	6.97435766560646	7.04783973984699	6.92768553419172	7.05111202501705	7.23980562391088
ALG1	5.27912150253331	5.08983872769003	5.56555992238349	5.14044465013622	6.19233917032207	5.84600263781451	6.61231033293851	6.25475598835747	4.04511650382082	5.67519273073235	6.26984769386673	5.34293620926986	6.1601386052662	4.82975641319661	5.68134464313456	5.66993741354009	5.59531	5.90151645656478	5.83882436269431	5.68502674350554	5.67519263529912	6.29383865393362	5.58187029144629	5.69819023085931	6.1886531005062	6.46087648879429	6.2364718298141	6.07083218722814	5.26506953162115	5.76950309173323	6.00768451462001	6.73315359465053	5.1655960115647	5.25671753914011	6.00453980122348	5.75436182265168	5.42837794903346	4.28609303456052	5.56336225808677	5.15965607313997	5.39169043021079	6.1780637700638	6.26452205992989	5.79926417189602	5.56659701705928	6.13935188603413	6.34594902064978	6.66812850984336
ZCCHC8	7.60869038500472	7.67988174784088	7.4886938192864	7.71189546037947	7.42908507141159	6.82328211814538	7.01006947040544	7.07057135581258	7.40707783158051	7.26633205159319	6.4921593555104	6.98364423064071	7.42954473068105	7.55572059022377	7.71642308799813	7.05427745490255	7.26005918612523	7.63573326654547	7.87163122155382	7.56100680779263	7.1567540974669	7.46618820222655	7.55008458622102	7.60957079397987	7.14786529528028	7.2765237327681	7.17285583233642	7.72826407043469	7.41545191574335	7.47278304948304	6.97669009913432	7.04717799829102	7.42871887865009	7.50189687171348	7.71919439930939	7.4280220362373	7.7355979361158	7.44079475242275	7.46604486543363	7.47066069197632	7.82559887361276	7.27242998658127	6.97259364411687	7.50770040237962	7.54838889474802	6.9207627742884	6.81041410696996	7.40082736869016
ABCF2	7.21024303591129	7.26310160975477	7.53114950174263	6.82081360173401	8.08136104060249	7.35071415201543	7.94587087878349	7.61400298998365	7.18856937334639	7.2315050277509	7.18251639889568	7.0746832128758	7.42885013612758	6.85876701763278	7.34532286739565	7.23195157553394	7.53556225171561	6.75256977065363	7.21131841750345	7.8535428659999	7.77978278909194	8.07121095764861	7.96825836787143	8.20782	8.15116602320096	7.46981558983624	7.82241032821242	7.36175245901852	7.65269987968734	7.58405633376753	7.91968931263521	6.92374603324649	6.93186449768809	7.77475605776169	7.69271466175712	7.29992196252782	7.02504010181395	6.88487412177419	7.17140649310821	7.33114184177416	7.05999941018163	8.07515655578674	7.69214829462413	7.31033225923774	7.09239645939799	8.05027369553591	7.89051631081334	8.07967385455613
CHPF2	7.74800236542165	6.72153	7.49710691069401	7.6319087571321	8.06892041566928	7.67194051344874	8.38240628215696	8.17352192708506	7.33357025448472	7.80875846389807	8.22897241274951	8.54498757169173	6.74923650301129	7.71518559027654	6.89420922900345	7.60314178405181	8.03197048747483	7.85792328978354	8.00132320560445	8.24398333010853	7.57108260351775	6.91660118414172	7.99382238949585	8.26907104046858	7.71299615383768	7.54286208631091	7.8119386249681	7.91507705168258	7.17966063793778	8.25776075072071	7.75052016581853	8.34670306057287	7.34635927885559	7.55354805731446	7.22687674683226	8.25069770364702	8.08341235436665	7.68953913796125	8.09485329213424	7.27684410255089	6.74141537201771	7.35404296131458	7.46590307208314	7.61293820418337	7.6299689013768	8.50506845125646	8.61603852914003	7.66733636979056
LRRC7	1.10731231827553	1.03039509103868	1.0124401896343	1.41973059433585	0.949523550744764	0.949523550744764	0.952119935095383	0.949523550744764	0.796021483363125	0.796021483363125	0.796021483363125	0.796021483363125	5.15865153774221	0.796021483363125	0.796021483363125	0.796021483363125	0.796021483363125	0.796021483363125	0.796021483363125	0.796021483363125	0.796021483363125	0.796021483363125	0.796021483363125	0.796021483363125	0.796021483363125	0.796021483363125	0.796021483363125	0.796021483363125	1.43780972094757	1.73674091534894	0.253290299863499	1.56972800191933	2.70701152271382	1.31759384434874	0.192732053521803	-0.937572	-0.0176712	1.26071844345072	-0.0176712	1.80062524138057	-0.0176712	2.91237932675641	2.63864306684608	1.61074724454025	-0.00451628	-0.0176712	-0.0176712	2.33076339285765
FUT8	4.70699527686355	5.39364031531199	5.54754586829057	5.41096816829563	4.79544518406587	5.38311532352428	4.96239974913937	6.41962729179911	6.03105070081498	5.15674170787514	3.85207359747151	6.27701421051423	4.18605630664596	4.55396543218232	5.53416885365228	5.65657752714444	4.89911679427151	4.02758891863989	5.20830746944202	5.80048631279527	4.82234907231898	6.08644872373435	5.78276540989796	5.08067767836112	6.16659063786452	4.84027046461139	6.16035345395744	5.99098425713675	5.64391368121783	5.06532862567259	5.74971887967296	6.32506445619147	5.4747929385206	4.66828902218318	4.88940060661667	4.82532955481742	4.31687991863908	4.69285946544691	4.43548554884672	5.16798885546878	4.73026162963074	5.55810401703072	5.6624859118796	6.32280750626543	5.39565475108704	6.15742185427307	6.07726798498732	5.44604380801298
UBA6	8.31901516881079	8.32234628359788	8.25574750180803	8.43443752461991	7.22827674215059	7.91311842748207	7.4157163250345	8.67435249612506	8.20098304503353	6.98629043713378	8.24062930661958	8.12892064306324	7.14202152320823	8.27709763052388	8.3477134202386	8.30786808705192	8.0568868831241	7.88595465548255	8.14939865208512	8.63253518397415	8.26434974531388	8.26473318813492	8.2810669228677	7.82894193374244	8.26399911753516	7.9574072287763	8.21374468221213	8.48984153317961	8.53242583108792	8.25854198485155	7.29915056236051	7.75478947835003	8.17287272820028	8.38061261620498	8.21397763550582	7.97951	8.4294024075658	8.43597449896102	7.52820189535572	8.23965945015414	7.73384660328726	8.40793616392317	7.78216094708077	8.3867616985947	8.31091838730257	8.00491061334729	7.78533342337283	7.9311001806561
GAB2	9.60994253930311	9.24174307777277	9.49995726640229	9.98882457316424	10.0360685069539	9.54442623185214	10.0772306168303	8.93232973602315	9.61675543472823	10.1574	9.54971763021216	9.38452544711193	9.4118107105013	9.41382257763557	8.98441555335087	9.64450286160675	9.66823431323247	9.83784730964089	9.88255859207131	9.73366581892995	9.75499088029281	8.9220223869258	9.95842214004215	10.1691198549347	9.48741090835044	10.0730561203149	9.58027902388505	9.48389287934162	9.66502792724161	9.57022753455895	10.2427041567119	9.4280325051756	9.46719590332335	9.28810429816345	10.0494065600879	9.27489398562022	9.32974164299447	9.4160609086821	9.4468409065323	9.88938422222847	9.87292850229183	9.76362825781317	9.21377149453984	9.3979330176494	10.0036158061666	10.0401760059382	9.53821209005559	9.51465684091793
ATP6V0A1	8.17356251398814	7.86291305694929	8.01862905613046	7.87230359927953	8.64571518659107	7.89453452346433	8.53814754478144	7.99073569538882	7.70813517692937	8.55008392541625	8.67006559755654	8.07933699695342	8.14685720082538	8.28217283604126	8.13297912299899	8.18604735600143	7.80068231081963	8.51760319358402	7.71493854717706	8.62071984042573	8.04294667347003	8.11002631887981	7.76218440622499	7.64556546917231	7.95405792537932	8.28493055695819	7.95490986624659	8.41921083116118	7.82991457266354	7.69895917636404	8.35306190762169	8.52657178388506	8.31461111187324	7.48429721450872	8.59560655954363	7.86298458867984	8.22632757924265	8.32147045705587	7.84490512657347	8.13164066372578	8.38256042066048	7.70695651569862	8.21050716312763	8.38725049743377	8.12223899485451	7.75721923915645	8.34950980534118	8.21640241698366
PIAS1	9.42642774420595	9.76608477607753	9.46326870054835	9.47077832155239	9.1185643688492	9.0179247445483	8.6994150360035	9.14311870687863	9.33229038219298	9.10997607820604	9.06748828841079	9.50086760129699	9.00825372900892	9.3692847687203	9.61211539219447	9.56492027199038	9.14503490629364	9.26512074030026	9.09309838573806	9.03579092085935	9.37105929846884	9.51223603404574	9.37210507428696	9.46034086882935	9.3759391213546	9.6686828536334	9.07223558136242	8.84312700227233	9.62804570798793	9.28289953863399	9.63162117371961	9.14328091865512	9.49376859247975	8.83384111925721	9.42974255394964	8.88711005049629	9.67209616522753	9.44691761518107	9.37751910867817	9.5463551140395	9.37133597644955	9.05926827124939	8.94265284437541	9.31810879552351	9.41742188067684	9.47075611476791	8.88299409366548	8.86315554567862
SLC4A7	8.6729334389195	8.62484290470742	8.95422820495211	9.10281517481832	7.90817649540386	8.40108256019023	8.18400166268307	9.60081875099167	8.66255413183233	8.11266308559287	8.34195638430031	9.17717371512657	8.35845327615391	8.71428472982654	8.60432	8.85952854971494	8.48834989888904	8.5213285798744	8.72223187645257	9.98417406438068	8.25531801578127	8.86435953286461	9.48265071194096	8.31208263414193	8.64431098776558	8.58728641380518	8.70290199715717	8.58368205484524	8.84404527292045	8.41466825804165	8.03444352494557	8.63165952757311	9.46771347553333	8.00834253025898	9.06908583134945	8.80607128033679	9.21084321487524	8.7435168786808	7.92751758291591	8.45152440836666	8.04731574696273	8.70839884653435	9.23123379564684	8.72006883096523	9.0840723748008	8.75959476998901	8.82427885563142	8.60676341657339
APBA2	2.64984548472057	2.09229690940382	2.73526090320344	2.57066116464274	2.60410613275034	3.04037300656644	2.51489941856241	3.83089112442554	2.73594635275069	1.68101429652798	3.74750406890843	3.3680269769338	2.00386797719301	3.65491430221922	1.76186574687174	2.57058172689785	4.01334544371613	2.69986962800296	2.81734143385309	2.7303309345769	3.48779563415037	3.00478212428616	2.97429589559684	2.1983506715035	3.02749776520475	0.77760815409569	3.0523477616459	2.62733531746216	2.74964014772283	2.85078073276382	2.20582487339954	4.76134536718414	1.68689183535258	2.49850741672868	2.57166660952799	2.62679866873996	3.77270274234688	2.18160867000879	2.18160867000879	2.18160867000879	2.18160867000879	2.18160867000879	2.67326330707465	3.46292447077146	2.18160867000879	2.79769337842628	4.7240522231404	2.18160867000879
EFCAB1	1.90528310885351	2.13238152696756	2.22654673284784	2.22694877581364	3.11039626487606	1.76054367212981	2.6663671028858	2.49386332491913	0.968724481117461	0.968724481117461	0.968724481117461	2.97961138863742	0.968724481117461	3.69729726457447	0.968724481117461	4.16466612602988	0.968724481117461	0.968724481117461	0.968724481117461	0.968724481117461	3.83412880865137	4.62078989845257	1.08153033386136	1.37951872569305	4.63916973205964	3.07046101101886	3.08674085087125	4.16466620123378	3.54004022282985	1.73520229828586	2.5529890324375	1.78058005974254	2.22258105223095	3.13316503430552	0.584125498161965	2.81270069864527	2.3769604174386	2.49461046007884	2.37927501342899	2.70203392553756	1.37033560807646	2.85827290769961	2.69425017104371	2.50835889792025	3.8431638828025	2.5754946120856	2.73049798445648	-0.867225
TMSB10	10.2867885965162	10.5454940291665	9.94437890155746	10.3676178700662	11.1264241126072	10.9671936636088	11.9134619521133	11.7217	11.6083170184039	11.3120291984128	10.8538722361493	10.2191394179014	11.4375741412769	10.3331381805149	10.5339956015337	10.2184718676904	10.0114652920379	10.7339498963921	11.2465237807019	10.1809622386778	11.073201096967	11.2679033438714	10.6067333743353	10.211002610324	11.2339748977958	11.0781423764748	11.1181835542245	11.5135124413779	9.9563137716471	10.5879253220113	11.1313398437326	11.9164029814395	10.6707716247567	10.7464380208837	10.4680900998482	11.5048302871791	9.86266789046411	10.1891214516084	10.8163175353304	10.5449818024902	10.7663969806471	10.5515792557703	11.5613490392129	10.955562626138	10.8731032260436	11.2219692546351	11.6416179367794	11.527089949269
ASTE1	6.66472480065526	7.34683035210824	6.10701	6.47583665233481	6.29805848880545	6.57706428279914	6.05438971666761	6.66881456504123	6.55976611757899	7.23626039656222	6.63360820162081	6.22475835907272	5.74135261750116	7.26560543637343	6.97200173000745	6.71453833777416	6.72869874780883	6.43306817180424	6.40770218858076	6.43194027764557	6.48116915832703	7.01748341060827	6.44254197248265	6.49959104302891	6.78571890393907	6.49688081905014	6.3346911234101	5.11972437065454	6.35228494565935	6.72360564935105	6.4605797195502	6.55696642830767	6.95023627562461	6.9208887798088	6.52854790679177	5.81533630070922	6.59086864699353	6.95602748521843	6.72228356817476	6.95081455929033	6.74093685226246	6.89601982051718	6.26178484347876	6.43735770877509	6.72270956985189	6.17329763501926	5.95808507471522	5.93594842158799
RNF19A	9.33595424419187	9.6028728188772	9.06701593084568	9.53521042325428	8.26536031298209	8.95683772785203	8.2764158445095	8.90551386445783	9.21915714475816	8.8063058748462	8.88296181274071	9.21990909777799	9.29061162577747	9.22562	9.64772311335834	9.10054091518419	9.49811126405894	9.3669177429857	8.68148737832282	9.02035404873793	8.45552743333284	8.69433742232026	8.50594	9.28678878531766	8.8341031647647	8.91268128660254	8.39319562998924	9.14484618947028	9.21814514167935	8.97690800914803	8.54333958637513	8.52151574612298	9.65467558311316	8.83338955337989	9.0221621452415	9.20652049260416	9.01502245773717	9.42200686394815	9.20893761661375	9.92695312281771	9.3069442578619	8.69195469628272	8.61264043707741	9.02223260644931	9.18179345715397	8.46079548431487	8.43432261849587	8.59655929964673
PEX3	2.57943	2.83011	2.22297	2.80193	2.08275	2.72953	1.82942	1.8975	8.39728	8.46095	8.84427	8.19575	8.95416	8.53262	9.02842	9.02946	8.39033	8.35201	7.96183	8.77586	8.07803	8.64194	8.22046	7.83465	8.12327	8.35797	8.39342	8.27906	9.56017	9.39982	9.29748	8.7217	9.38623	9.30602	9.20493	9.24368	0	0	0	0	0	0	0	0	0	0	0	0
GABARAPL2	10.3545592631449	10.307889575869	10.3561090169397	10.6567793457185	9.71858163804963	10.3320224155791	9.32357019412812	9.53880756602622	10.7155967756914	10.6474558200868	10.6548851862647	10.6388267641029	10.5445620284582	10.3014153919564	10.1908209379602	10.2035834994346	10.1923505226659	10.6534891115928	10.0444810333051	10.0367930409288	9.44822070843946	10.0917476238484	9.61932846649779	8.80135	9.70313840040506	9.32017167842209	9.42584772096368	10.2810919339564	10.1577720403202	10.2249374624648	9.70915953130352	10.0070306775604	10.6686494549914	10.1417726490763	10.114381088088	9.7517113150391	10.3739044041172	10.5587880871744	10.4551416765245	10.5928396757248	10.7223395209199	9.79671728501793	9.83681669069538	10.0879189711803	10.1181240103132	9.70359855286724	9.21806979967453	9.59190336109458
MYOC	6.52068134810683	8.84797977144496	5.1989391850065	7.01467682069319	6.46182764366447	6.82621068958414	5.78972614549536	3.33146410953558	7.23252376280649	8.17163561634792	5.33653108024347	8.5561581896662	7.06393683541623	6.42953771425733	7.6358356093676	7.22653817440463	7.48723671044806	7.55553564869376	6.86793824268888	7.12407207095789	4.8508107104565	3.70456265190353	7.31057535310649	5.77424322242891	5.79380654502277	4.97717637997831	5.13214313780496	-0.16046	5.2393478657286	8.59661299343089	3.76288816584426	4.18778626686457	6.9084266430206	6.92757448642287	7.97893159286635	6.07570949943375	7.13580589259144	7.3220232236683	8.69842940770884	7.86479066065442	9.5055502729456	6.16958865378217	6.75560597538531	4.62758805304782	2.03969181954501	4.79255343459495	4.94847369816762	4.72878512586851
SH3YL1	6.46711526070315	6.52057636822409	7.25804574650229	7.52540260297829	6.19099113128502	6.31920057814294	6.07435303583027	6.97132414819677	6.78961652497542	6.94546645745123	6.91804	6.46034470910199	7.10724070562073	7.25786151095364	6.93545011811555	6.28151372401889	7.66256266758776	6.55655271932508	6.79396892162371	6.67166589352623	5.96214318178999	6.51251427643457	6.00976571812007	6.07542111353712	6.09707365529186	6.77695053994049	6.30182604551181	7.26227236244825	6.48257163700439	6.34315923111087	7.27764956466813	6.68790639426682	6.53170576462517	5.88646589504269	6.48481818386457	7.6466303970147	6.61971351366491	7.02132441695642	6.33679224925722	6.37443677681984	6.65114913335323	6.44078166985155	6.17123051023506	7.24724955241251	6.83139856847919	7.14876413432094	7.22659812459611	5.88316063827558
VCL	11.9337331705734	12.0535705564642	11.9798839026139	12.0117691422702	11.1883333296978	11.3525242018958	11.3744035413681	10.9535260755684	11.3927238801867	11.9418677870793	11.633799526638	12.0800989901611	12.0711548185938	12.0711548185938	11.6926854448706	11.9807762474278	11.7744183728642	11.628002216174	11.6822282881816	11.9418682737575	10.8795870530127	11.5692436129529	10.910669046899	11.6280017294958	11.4087089223001	11.0885304540681	11.4356991207316	11.6010061776043	11.6126222469671	11.7648405060855	10.8978897602185	10.9536770114927	11.9067423533761	11.8109481873192	12.0398257619991	11.6672	12.2584703134363	12.2781	11.7208800232489	11.7412	11.7003477639978	11.5101380048199	11.0427691037865	11.7126942405464	11.6457284282979	11.5790675141987	11.3892111826807	10.9256798505427
DEPDC1B	2.34090192553269	2.01663377759714	3.11869236311878	2.04617734948489	1.86237400587696	2.26297835740536	2.81256610785551	4.16717485326663	1.29951488952207	1.29951488952207	1.29951488952207	5.37592336669193	4.81821628817242	4.05940212100134	1.29951488952207	1.29951488952207	1.29951488952207	1.29951488952207	5.54234293654669	3.40260162066012	3.81590306193078	1.29951488952207	2.65720710272644	1.75007312740445	1.29951488952207	4.82221079798077	1.29951488952207	1.29951488952207	2.05402436714439	0.677963871177556	5.05448869808411	4.92295172923114	2.99547506101819	2.10717570345272	2.00348055951869	0.623327163053596	-1.22468	1.65466895544947	2.33629684080534	2.94607129499337	2.11661312085065	2.29928248925758	3.2889152792158	2.96605425003764	2.69924784957046	2.92329657986415	4.78845451050177	4.03685819365504
DAPK2	4.84920085110022	4.62542401921254	4.2317964274596	4.56662372739637	5.96998179318416	5.22775659742556	5.16333527912589	4.32458307249345	4.79264170560038	4.59181006927995	5.39696514426566	3.45875302414256	6.58036875138128	4.55706098966701	5.34344051674195	4.0023692929498	5.53136403524968	6.41286283569784	5.29094582390964	4.7766862829986	4.16032844982806	3.30773780996515	4.12617770468063	5.16692238700485	4.47970168627742	4.71019325556676	5.06895957700816	5.56823155331786	5.09392352895362	4.60407235065372	4.29583257872921	5.69745045018052	3.54624398568169	4.97794876598557	5.40972838983823	5.22239528512215	3.41173445819812	5.75277497610211	4.97304192423046	4.92922867644581	3.17719963145344	4.85058521949534	5.60905670763374	5.47781935533126	4.66123043418619	5.35592024073231	5.32631465816385	4.7828729665245
NSMAF	7.57384018951563	7.3754744398401	7.76310534976395	7.73923371292564	7.66420950123345	7.41764173081646	6.95145566843323	7.86266912870681	7.36399195453564	6.98225623707786	7.64627079497335	7.47770979334944	7.53954067809063	7.20363102790604	7.47831394929261	7.47959719865454	7.41841518635719	7.40842118023599	7.46269559132644	7.38829014547281	7.85331416696747	7.78087361159298	7.44181518180751	7.63758402172033	8.32964434714509	7.73674018246972	7.70360543118006	7.68802493728419	7.70962768021635	7.91135599626895	7.84226453660808	7.56445283472297	7.1996156597277	7.69015402175239	7.30863120797004	7.12289154958305	7.14306788550333	7.52911154150986	7.18602368849306	7.55402859014933	7.52112487812029	8.12021432292021	7.5839096683413	7.55493636947271	7.47899797086936	7.83662573027047	7.60632301325673	7.60980688428903
ADSS	8.19251101261906	8.56277017383756	8.23823425578597	8.19357071814646	6.93982209040175	7.80986192837628	7.68780830649044	8.41821634744735	8.42995945988685	7.28897143196029	7.99211227892932	8.28232385867705	7.61244459935235	8.1032123201882	8.28361317775233	7.95803575383075	7.63015775822815	8.41373966241719	8.0003817047225	8.3165385770996	8.21164525269204	8.64267023016247	7.74133070374466	7.98546040935288	8.33037235596265	7.75554714596915	7.90630251186227	7.45641940911061	8.19265879758198	8.33458392844848	8.39054035552898	7.72317608388968	6.90031059431957	7.84275898657502	7.66854204950042	8.75128181963144	7.83619411503589	8.13220857307781	8.21253137873834	8.43553984184162	7.78880043211308	8.69069090361882	7.99883490004306	7.83013965403829	8.20138543222811	7.82001853520395	7.54785497896504	7.72749037541889
STAP1	1.79578642718522	1.31240686548193	1.31097127826689	1.6255828549848	1.3697478673593	1.97354057987908	1.76592265260005	1.96818037414733	4.68081944449598	0.489274425751191	0.489274425751191	2.39090028380966	3.51413670259925	2.58918237609609	1.8449143501364	0.489274425751191	4.1026380579246	0.489274425751191	2.74475624479232	0.489274425751191	1.24934883392413	0.489274425751191	0.489274425751191	3.50427571940743	0.489274425751191	0.489274425751191	0.489274425751191	0.489274425751191	-1.50859	1.91876682806624	0.820514644744661	3.14020682913858	0.856788141258383	1.92388626106628	2.30288938490132	3.52381183408986	1.3529349090015	2.54826207560893	0.372059624388102	0.372059624388102	1.52060146662715	4.6375217068453	1.92024832670842	1.80917983206634	1.48202393913059	2.07400745510467	0.977739290231125	0.372059624388102
TIMP2	13.0391748220057	12.4190954190777	12.7771209103769	13.1897037973084	12.4190954190777	12.4870393296156	12.4870393296156	11.7424474397327	12.5332872445449	12.733074363685	12.733074363685	12.935656626428	12.4043512998773	12.8556622503519	12.6399079449523	12.9356567251475	12.8898734891578	13.0965624826303	12.3126565912819	12.7621236591468	12.2346535847317	11.7774312125548	12.3507492829442	13.3707239760749	12.1238418471513	12.3411779349182	12.1703525470532	12.4043512998773	12.5043744283073	13.0414912331503	12.4498592777237	12.676104557292	12.4705356491639	12.1833654365518	12.5766676281815	12.6260480313865	12.8742724202705	12.8780148063956	13.0294317327858	12.9172	12.8857758823717	12.4818980716855	11.9618292811092	12.8566971560253	12.8299447116731	12.5213608902614	12.0998447951307	11.5560527310127
RFC1	9.07417646200477	9.58956474379405	8.78950468067978	8.60736515649484	8.95628169756698	9.17939498329256	8.73530339097227	9.09151759817208	9.18308398750541	9.09267646991922	8.68460972171565	8.76611069508216	8.81305435415511	8.83382625515516	8.8139179448927	8.5574928358856	8.61302700103173	8.67887	9.31797632942558	8.79836920617908	9.32312438636541	9.3981008544306	8.99940118387416	9.02289313810158	9.82621179480985	9.42052789051226	9.24075636081447	9.10706240399036	9.24500305776119	8.98963623105968	9.50958919212752	9.02159561567727	8.71149122362491	8.92562128444595	8.64753198118112	9.06172713829638	8.6580643851672	9.22933691586734	9.07663987185411	8.98937954348903	8.80755500376165	9.56400923366538	8.64190579447681	8.90677470803429	9.0612813356039	9.40982050990085	8.94943927950092	8.77243872003314
TBC1D23	8.5695456834249	8.55383570964227	8.86338795338451	8.77944421317663	8.12105242494683	8.19909653143143	7.73903905017712	9.09488739981743	8.90244904426457	7.6557849991838	8.77586008451582	8.55260388337912	7.84185921976517	9.04763065593171	8.68709616028181	8.22570653474434	8.6647101672219	8.41992279486338	8.77459806838748	8.4947471227674	8.72907668230207	8.87151981774602	8.49632457369279	8.11050830677146	8.16728878576221	8.50868681141077	8.56466831815437	8.71849	8.42995212890388	8.75217993309627	8.27155555957375	8.77235235820642	8.49612025845941	8.54029059281082	8.41345176350413	8.4449009482759	8.09423054465592	8.42729123524383	8.34592293378392	8.70649728986668	8.60666358560445	8.55768222908029	8.39686952726547	8.25576336053098	9.08216846147015	8.88982576101832	8.24910945688702	8.35507824701029
CUL3	6.8734229018222	7.33651569978318	6.96360512632502	7.04188	5.60106763494846	6.75648929586888	5.42529575928688	7.04116626702455	6.8111935777702	5.76559487919728	6.77401025670912	7.22371658295582	6.40871793306308	6.56666943671264	6.84400963270754	7.08875830589121	6.42322467209681	6.69539946648172	6.55184824935041	6.92211761566519	6.67170305902083	7.20318442484174	6.77401038589906	6.45940857973582	6.86196793952793	5.96398761596557	6.21158699449716	6.35112117944827	7.18930794635958	6.30948567955305	6.39427446772654	5.82061903879447	6.86816282873967	6.57682	7.36807886453461	6.55950565901783	7.03313869851895	7.51623551024475	6.90520279001042	6.98184	6.46317329223235	7.71640595643192	5.12310977933173	6.64115108431193	7.5180631146656	6.43432058858527	4.82084522061673	5.67692021895272
MYOM2	3.01477455473541	3.23537971357291	2.84517282723484	2.98704390619132	2.92294952509465	2.84270680891798	3.04155832137967	2.84598850586021	2.52860733150995	4.47306284811979	5.11373489872899	5.10486252005063	10.7335734291374	1.99861056135539	1.99861056135539	1.99861056135539	1.99861056135539	1.99861056135539	1.99861056135539	1.99861056135539	1.99861056135539	1.99861056135539	1.99861056135539	1.99861056135539	1.99861056135539	1.99861056135539	1.99861056135539	1.99861056135539	2.61012558277524	2.12992529858091	-0.558194	4.00394013834227	3.35088466515298	4.68521219536055	3.76552526939573	3.52854798027423	0.968026438279084	2.30047795116001	2.50047742899537	2.03253301587234	3.32340062815541	3.58590568395197	4.10237836912253	3.89354269924354	2.95636728340634	2.24515326432632	3.06473218881759	4.55785279621818
OTC	1.13031552400104	1.03608241381483	1.3275541929794	1.32999223160668	1.74750406179524	1.03468749325882	2.37753289241873	1.24727708913703	5.02632125134255	1.0031852020515	1.0031852020515	1.0031852020515	4.22588509208878	1.0031852020515	1.0031852020515	1.0031852020515	1.0031852020515	1.0031852020515	1.0031852020515	1.0031852020515	1.0031852020515	1.0031852020515	1.0031852020515	1.0031852020515	1.0031852020515	1.0031852020515	1.0031852020515	1.0031852020515	0.195613441871448	3.7347502070023	0.0830895058366987	-0.268105	1.22071619178436	1.95962999300438	3.20188576032459	0.791332465686207	0.701149446259142	1.93350564356564	-0.687158	2.76830734896881	2.67432365319498	2.71315008927924	1.90649961560353	2.56783403841534	0.617163424859399	2.21605442597811	-1.05701	0.518702602283433
CYP46A1	2.74757407794988	2.56108020807801	2.33007344252321	2.85320629941207	3.42860857041538	2.5791875542456	2.92283250412228	2.78449197514551	0.996289088043196	0.996289088043196	3.1051185715486	5.24252408950358	4.95328940359143	3.15691168066307	4.22503727526527	3.74959653224259	4.42781475457146	0.996289088043196	0.996289088043196	0.996289088043196	0.996289088043196	0.996289088043196	1.34244899378202	3.29561238966712	4.48718701237572	5.14863823250919	0.996289088043196	3.43384635056088	0.0490150151951023	0.206888210932743	3.86919363941201	4.3726307497969	3.12807995253568	4.01036314168923	1.42348395342312	4.78464953226692	1.67591318742595	3.2645944915353	2.88887552864006	2.62413617186769	1.62009094143401	1.25485233907035	5.24066187970248	3.72336056790329	0.462711861534821	2.98443899975705	2.37548277675386	5.09797518686201
ZZZ3	8.3759333519633	8.59518807967814	8.55494691155952	8.36886807913431	7.82943775754474	8.17239800708603	7.61559776153101	8.57970728308745	8.27363593079569	7.4165695362933	7.91586624150426	8.25958590091654	8.07954953532424	8.03924287351747	8.38033539540617	8.37893238105053	8.63266960161745	7.93812092241549	8.28687473585435	8.0191894028123	8.75285122158935	8.65425	8.46230878920428	8.32951272613404	8.59875056381986	8.65113628091551	8.20574282494537	8.27399319886963	8.4522903106694	8.60608569090669	8.25755066166153	8.01098023477572	8.30528819680571	8.28450601335587	8.26837794901051	8.05830246053285	8.1415818439009	8.56718706070935	8.31969894929299	8.41261800276282	8.75911120702528	8.45120215439146	8.15719618906848	8.41426498116617	8.21682691046987	8.10398870148762	7.70838624411934	8.01224401954284
USP2	2.68424047915243	2.83987394211111	2.48878946370345	2.95051854836035	2.71830233187467	3.84619382397152	3.39721262683385	2.99147858181437	0.654584043155103	2.96147097972294	3.34291691130798	1.88180859280631	7.01422039624682	0.654584043155103	3.93546945496478	1.3426591505864	0.654584043155103	4.68826694128444	4.30796486660008	5.18244667312504	3.60071610204615	2.33006003206374	2.66365148523396	1.06184586021787	0.654584043155103	3.69863881191284	3.78156985379884	4.48305415217284	2.72526814792798	4.03774089614665	4.03190665633026	1.71757680051011	1.4319559245745	1.51248281079725	3.11469381150457	5.04633701131313	3.27970014640064	3.28238307101696	3.07959715344936	3.61009242409774	3.52555023432152	3.03056340907329	2.74384812260844	2.90581636358605	1.58670701918299	-0.0313473	3.9956489545339	4.70674607241068
TUBG2	7.35502372879898	7.0085729309606	7.39691857123411	7.55761356755083	8.15358962696598	6.6543231391142	7.9898203426965	6.55030400339261	8.18316074225532	8.04917040130611	7.63090316958608	7.64347135169103	7.24530634660587	7.45006226498941	6.74713581500469	8.00720314179347	7.4031399076754	7.51527246185396	7.05424461723564	7.57834172009639	7.13459040636841	6.95377066803201	7.31549080531824	7.55103981863758	6.72632776033065	7.36613899649887	6.55606045151186	6.47531307549526	7.77961987457321	7.91589335396973	7.07334577773732	6.37960676622664	7.7075789745925	7.3929701984908	7.42931915054317	6.92200204337951	7.87035092117119	7.63014398954117	7.69136106725947	7.65486256801732	7.81662193344359	7.26295796357417	6.48193281763629	7.4462615765554	7.66500104103964	7.1993817364754	7.17514413610975	6.19804363974077
RPL26L1	6.96101932898373	7.36759593193508	5.86990601042532	6.75092295149477	7.59456653791974	6.72364308819816	6.83926342227791	7.73602443829283	8.43556499679848	8.13645084208906	7.14335789426393	6.68767113181461	7.19001248328784	6.42658156800169	7.05866205091315	6.09954327400297	5.07526482934499	6.3787590308493	7.0106122577466	6.56541282500953	7.32164611857864	7.2661259059979	7.03488718118553	5.80329794372174	7.65370070831912	7.14545567688695	7.37184142265519	7.40253832659762	6.86874022952957	6.87560113379569	7.54369870726628	7.95767330688926	6.42717691684947	6.88000994660812	6.41312266680671	7.04363019684291	6.6558691272801	6.53936997781512	6.78301506439976	6.59699158239474	6.27194163916511	7.14493503402055	7.45031929419169	6.53043450048608	6.90260608636547	7.71040862179011	7.86510877576716	7.47870305454943
FLT4	4.21245536596071	1.51780155966148	2.45663936598837	2.62437380489183	1.15419822677291	4.49190258808431	3.20975939954478	4.27603406720833	3.81126836127296	3.18384289288957	5.49734638373553	3.21297215836827	4.86420570923651	4.10195708363074	5.4525233748319	4.97455564997345	4.53998297870219	4.25696966660809	2.54322320463611	-0.147143	2.82513425918663	1.80048184471553	0.778843751849525	2.20221590640383	-0.147143	-0.147143	3.93571958641648	1.44309360332321	2.07664130097699	2.62466899010012	1.1837446236998	3.18200962153227	3.2984107038306	3.35273588351125	3.82376886900464	4.09482533336788	5.31986858612774	1.94679347659273	1.94679347659273	3.48939078645221	1.94679347659273	2.86567857588473	4.10587755581282	1.94679347659273	1.94679347659273	5.5740802717031	2.39291026624631	1.94679347659273
NSUN2	8.93456538554267	8.50461088251803	8.80907875598791	9.38720885896718	9.21189510939378	8.79483263108985	9.10515704451078	9.13468351499894	8.74018345551018	8.71624012666065	9.02991159469307	8.90365771597064	9.15835169890436	8.37630736469191	9.34789230271126	8.83720109257927	9.13011602635864	8.67560069067043	8.91716376933208	9.25492643018982	8.83888051514881	9.18005356769403	8.96541151017388	9.29165390341925	9.36365362477532	8.77690929914822	9.22598488727245	9.29833274080817	9.44718550934463	8.78990829038881	8.81667469904831	9.07133	8.74088021095269	9.00017522458025	8.92121956962222	9.22126527382813	9.03023476792035	9.22006608894272	8.60970870085434	9.02055648696747	9.07951914478959	9.14360486743375	9.1008034736612	8.8847923277858	8.59514960946033	8.75471640492863	9.05127916764598	9.52833123742513
FBXO42	8.2425174771964	8.0815541708017	8.40052361320744	8.56284856310378	8.33299	7.64370878504793	7.76261351086993	7.20286048067909	7.70613701157079	8.67369957520314	7.90180294434691	8.31301477400488	7.89571933182792	8.39543833255632	7.26754289921527	8.20641807100245	8.34205681725842	8.16546733364413	8.33273544127298	7.77460934103006	7.88517641224902	7.77777539078775	8.00934106554548	8.24300441650362	8.16809080993596	8.12674404014966	7.36084755669762	8.27431247233832	8.9309021717239	8.03576982420049	8.04463632065344	7.60660270190524	8.07548777571734	7.99193667792366	8.08645459232977	7.50241927606461	8.35867215764756	8.13730389949253	8.06655278045005	8.2993815915011	8.52509055864017	8.23606090604714	7.46677927814505	7.75096488167845	8.35666000251744	8.01580499058892	7.73930261381638	7.26804860755482
MFAP3	7.6001372443514	7.41561536320264	7.44938547528503	7.25910742940334	6.71803537147484	7.49197701607519	6.83811148555824	8.11185545790345	7.56006912308859	6.73715076280278	7.74180411094926	7.52903831607229	7.65934286644027	7.44663314645568	7.86921758524575	7.72725631086176	7.05157203016386	7.17383606401965	7.3935243043603	6.88984259089706	7.36676598877338	7.29845316650732	7.50974253023654	6.87648108631046	7.23341459874398	7.33584753922662	7.14042892767538	7.96544324282728	7.07153529999678	7.15179291043432	7.89562490210233	6.76321490579192	7.25976020500602	7.56545355502895	7.75397696792414	7.40297195564533	6.39561275779438	7.15125291011447	7.10600710214807	7.41688718047376	7.74033158032821	7.48644900390053	7.93914977268456	7.20635744079945	7.08593415861959	7.32660516432675	7.40907833298873	7.96491721487362
MRI1	7.35110238641762	6.76458277457874	7.69142826420212	7.35728157567469	7.80037243853312	7.87281648096354	8.24137972219533	7.37687139791112	7.82721959051645	8.30914354742889	6.84945847133328	8.05245794872492	8.30768832280151	7.76716499460202	7.0100650395285	7.6809664999025	7.04388044486164	7.83405707845035	7.64566829907871	7.36170219275104	7.89640686257369	7.27843611783793	7.12627907148887	7.3314762553398	7.70667538216044	6.92812520929799	7.38694900457224	7.77848	8.05440633753548	7.68074907160905	6.92978264486101	7.71017534587123	7.97796583415861	7.4948380723298	7.19625087448653	7.52699069602685	8.13970356370695	7.92674776817922	7.68027048706972	8.11919045346997	7.55102691247647	7.4226687333293	7.12831865571467	7.80641460078767	7.8202273568776	7.19407080152198	7.52096201536824	6.65116852554331
METTL1	5.86468864283058	5.90072079502434	6.04591117275571	5.70274084728217	6.8991347917896	5.70341033010585	7.76458332061733	7.1333329758218	5.38374132159112	6.97072737014519	5.12988042059233	6.33728735027327	6.03497832653066	4.31357034202393	5.06851581100448	5.75222999418582	6.47759145875739	5.6887789503753	6.89738937947863	7.1121099089752	6.95824265604513	6.62296402962492	7.55095983206999	7.08247078123205	7.5916885247592	6.93156985272216	6.47423438360935	6.8554114382045	5.70639310903943	5.91923190290087	7.38181732924733	6.2308167166642	6.23732356307238	6.70780352775379	6.54330253256041	6.24278111890088	5.7165311734474	5.71343490948634	5.48626236361212	5.72467832444543	5.84350953848247	7.84267225016074	7.16824474023068	5.83862292139036	6.08885559613591	6.89446120176365	7.03693197025747	7.32403265865156
HOXC8	1.45239476923771	2.39368381356209	1.38827189521904	1.39153	1.42825520528971	1.38827189521904	1.39082855497372	1.38827189521904	3.30596208087406	0.937253206831278	0.937253206831278	0.937253206831278	0.937253206831278	0.937253206831278	2.55339939527342	4.12741232700449	4.79234408322835	0.937253206831278	0.937253206831278	0.937253206831278	0.937253206831278	0.937253206831278	0.937253206831278	0.937253206831278	0.937253206831278	0.937253206831278	0.937253206831278	0.937253206831278	-0.712725	1.84984797079486	2.97180847646075	2.07231	-0.475665	2.73803810423302	1.72062435149243	1.9574291110817	0.059110437587234	0.675762252704331	2.73137509338005	2.53597330907948	2.48156145127372	0.059110437587234	2.92900220974161	2.94342076262549	0.059110437587234	0.059110437587234	0.059110437587234	3.62470961283234
AGA	6.65829820888345	7.97380889956787	6.72621078127331	6.72891608116547	6.83482558136827	7.50924795262832	6.75202447157548	7.26387563498807	7.80217214956371	7.09425527468308	7.90044076803468	7.31584981775127	7.94164597270124	7.24987429712092	6.88312577216276	7.08123065803823	7.31453763882279	7.53106631791891	7.14383578570483	6.82591990814421	6.4295467888372	6.30126035770013	6.04462201708796	6.84947896192657	6.77198691616042	6.13146928040115	6.80114219103849	7.6723158056144	6.84359755238698	7.24729	6.58085893502541	6.39205156240268	7.07356954354258	7.67862241631892	6.92153755537844	7.82485525942988	7.18564472987859	7.69419646150257	6.57090173720343	7.07114302641449	7.17439245674351	7.43964552086559	6.6652953976608	7.43436886044185	7.57768	7.42214424566236	6.9442129079174	5.56294793725559
MAT2B	8.65713028273475	9.25832332681978	8.89866663410253	8.75004548319976	8.47804918843327	8.51574993559314	8.14967462288499	8.69393782417584	8.59386055329684	8.31952	8.90427212902847	9.04976060525325	8.17738160509503	8.98316773529059	8.96848013500308	8.67128674781315	8.89533624716914	9.09230196212058	8.66148155948426	8.55653514036249	8.54366025955109	8.6705705948534	8.53748124598401	8.7127343762868	8.79659375402476	8.06006338868826	8.57055515112302	8.93988426189666	8.02246052376862	9.00153381542395	8.79452986342903	8.8555397732985	8.05004369693063	8.66895335438669	9.00731980110446	8.95740432376423	8.86538641562652	8.92474986406624	9.01237235907026	8.72016852640471	8.66130338162425	8.75327700148993	8.55374176486698	8.7379287787329	9.05342885823616	8.64897276388242	8.16884344024595	8.24701938385836
TLL1	4.57525920077959	2.98268037591742	4.23032908461803	4.4156542738493	3.4553028855145	5.63833482977211	3.40738491186407	4.27063330960083	5.30674396414401	5.02317271425563	5.76475321333176	3.34185394253821	5.98766043449519	5.07703660171347	6.60425860592897	4.68732405637982	5.29510980922919	4.99376064228632	4.66926531172514	-0.332184	4.39480896159339	5.02722669768312	2.68602685578482	2.5111075452338	5.19154219548802	3.17220815462395	2.57664847672789	-0.332184	3.53692169542981	3.29962599203082	6.14067998859867	5.04195295993052	1.99540566729148	5.60804203530874	3.90935364867993	3.01002194425247	4.82954167722928	2.88128643126911	5.25440274449949	5.54842152077633	4.94370912385644	1.27325920595929	5.98289360659603	5.50788903928417	0.621429027224069	2.11385969320209	3.92870810539311	6.31603628956026
EDC4	7.67614818382115	7.17712911872261	7.89082610807767	7.76029253169997	8.12857770019649	7.39287037880645	8.24837782781377	7.49150899253215	7.57320197928153	7.55435903299526	7.94830218771945	7.89085741248043	7.57307806286823	7.43742038279133	6.97039808318913	8.08385330714577	7.91412813108878	7.72774590174092	7.97160117942512	8.12139456836243	7.59684258091873	7.56219805248396	8.03853433147319	7.97673036716794	7.71045638952735	7.96085964190028	7.12604680258633	7.90021646086416	7.93690442312348	6.9377251558857	7.78862058666448	7.96800607766813	7.70635080226074	7.67784427395206	7.83438579210387	7.98805395544244	8.32663558940913	7.44884272365389	7.81614305263742	7.44921959411168	7.54276169337877	7.4471746463239	7.53574470322937	7.5089470044198	7.73949834569433	7.66065204125317	8.29427278478681	8.08055243793706
TRIO	8.58659398312362	8.03215640264215	8.11573629796435	8.73544670545561	7.89542798848535	8.14681715056451	7.91913535091652	7.91481380141151	8.01530607702007	7.8546709080058	8.2983952260582	8.18031799701453	8.79040637602511	8.31562988255946	8.13533972928848	8.42656795354155	8.46124	8.67109353050092	8.33591400763361	8.4707333830296	7.99255739058273	8.0539040123974	7.7498647665918	8.06384405346775	8.24085315146747	7.97019529125431	7.60436443719591	8.12412577859373	8.30689092060012	8.45426881045334	7.57831924092764	8.06237836585537	7.89743116715636	8.56857045274736	7.95329280525488	8.36100578929282	8.27931034497842	7.99747998438782	7.84719853572259	8.21325167535117	8.27627819991001	7.87574053611481	7.85181716808831	8.4533814079161	8.04358339192777	7.7567748513241	8.62056130720013	8.63070081838213
VCAN	13.4829607593419	12.4084648840629	13.5448874755299	13.1898223282802	13.8542	13.4289529892729	13.7558276617859	14.7088632225844	13.6879830942898	12.6730532743818	14.0797258377568	12.810865826428	12.810865826428	13.5363060927425	13.1684283131757	13.008162000482	13.5363060927425	13.3086277015886	13.6879830942898	13.5363059927493	14.0797262377294	13.8071515245127	13.8071515245127	13.2396814283076	14.2340282593144	14.0797262377294	14.4186036054645	13.8071515245127	13.5370888716106	13.585193395998	14.4015027910464	13.5948972611376	13.3664873591396	12.8994580969649	12.7178019007953	14.2184851205221	13.2517151392372	14.1459452290231	12.8941148075745	12.6495990577493	12.5599808927136	14.0744604289489	13.5190677743827	13.8044678432751	14.1262407340098	14.029196887899	13.7747448439164	13.6791303286019
CLEC16A	6.94764794829734	6.19414017087484	6.63219149991175	6.71959983519679	7.23650090398999	6.6565371822694	7.02025829233292	6.3753915274499	6.43490216525186	6.94842657930739	6.76441961948555	6.85833986586876	6.76277942314706	6.00608091556613	6.58885036441857	6.61866611036846	6.14773201139057	6.46591699346902	7.08677849491021	7.51952127315654	6.53069094217881	7.61339293407548	6.87098580585372	6.87146615530885	6.75710121547123	6.46504341633552	6.7557188017219	6.45538723008125	6.45946157292752	7.16046602491501	6.11540410772435	6.73275871571226	7.11373282791289	7.07669852383234	6.89352390535464	5.97406903247532	7.10087816394422	6.71664836777993	6.57062453041034	6.66321433726027	6.88707807795271	6.51374245796034	7.02294982230877	6.92231392518464	6.57679400114564	6.29650250061635	6.87750916702021	6.65715746259112
MSR1	6.98506688293917	6.13189656825728	6.79788120580554	6.53998756037959	7.60610705280177	7.80805784977386	8.15662806268197	9.17225419868429	7.73297790174246	6.74539986302501	6.23952410333238	6.93786527127413	6.6944657509123	6.89195018954852	7.52769955890965	6.46080695948447	7.23061747361335	6.93733302239081	7.47403795845458	6.64925206982843	8.94452387735448	8.5760076738547	6.93805241993724	7.18695363235339	7.47341390621171	7.71027250900172	9.40784183959972	8.13435501727876	6.45305705279627	7.30487148822633	8.3663362654928	8.50452350702417	6.81276463132965	6.69790438778601	7.12037801888542	7.70012561986675	6.31372259019719	7.44565841735304	7.4002786161849	6.45906365153387	7.80643177830989	5.1102121981359	8.01137645290797	7.97318558856081	7.37247553419778	8.3170410982739	8.33617597200699	7.83243414926857
CDH1	0.672352987755502	0.67362490838193	0.672352987755502	0.675271538577903	2.66099153864267	1.46360404168863	0.674640672034355	1.78101678010728	0.614391575681167	0.614391575681167	4.65077209106912	0.614391575681167	0.614391575681167	0.614391575681167	1.8084066269358	2.71860455045022	0.614391575681167	0.614391575681167	0.758340325177892	0.614391575681167	0.614391575681167	0.614391575681167	0.614391575681167	0.614391575681167	0.614391575681167	0.614391575681167	0.614391575681167	3.2871215956284	-0.826	1.15286133772096	1.42907181572106	1.97476695260449	3.57728599541715	0.995798078809322	0.820597146561878	-0.00586851	0.277281442267852	3.53038004127378	0.277281442267852	3.17073697753945	0.277281442267852	0.277281442267852	0.932405018845033	3.12673727299579	1.00436717932948	0.277281442267852	0.277281442267852	0.277281442267852
SKIV2L2	8.46206144336602	8.62044857480468	8.38271199494374	8.48725131461591	7.48730283897525	8.17567709721414	7.75262373811024	8.44293058027866	8.06459071372476	7.45133122713327	7.90312692264992	8.5920233529346	7.87871777259417	8.2233456857408	8.47935075324374	8.22091503919261	7.97509032571275	8.28965732985757	8.44789107497662	8.22062598211715	8.41075530151942	8.51263482833489	8.35859995812616	8.1610400749046	8.26236890435038	8.52440576640729	8.26642289132695	8.66605379646953	7.88173889649755	8.20194272684954	8.57575266348143	8.28312458133917	7.71798960439174	8.15779638134196	8.48569993682299	8.60818289309416	7.66446254195026	8.49898073819582	8.20781160740026	8.62660880585516	8.22808708475475	8.62467666229076	8.57632397528118	7.97472420572592	8.16871717990451	8.14069277981998	8.23308997607504	7.90227070668181
DNAH5	2.61747191239127	2.28963143581873	2.49828088857551	2.43070782952772	2.26390006643002	2.44410755875819	2.32161357693531	2.34383687709303	4.06087573864307	-0.164367	4.04309860315283	4.10236792739769	3.39697247052722	-0.164367	3.53439710224978	3.6235987392815	3.34009974603338	3.32009445282015	2.88675274946384	3.62913640173084	-0.164367	2.21405955755894	2.53347339533911	2.83424225500637	3.00924567544733	-0.164367	1.67065690643493	-0.164367	3.43494810872285	2.86113605405535	0.881513026031034	3.11961986293756	0.606665580713969	3.5717091473247	1.11646087941856	3.45457400077862	5.09382489273588	1.90655513741872	1.90655513741872	4.29365858301837	1.90655513741872	1.90655513741872	1.90655513741872	1.90655513741872	1.90655513741872	1.90655513741872	1.90655513741872	1.90655513741872
ZFYVE16	8.10130110580653	8.1630728133649	8.24199513135853	8.20029673012449	7.07897479325357	7.77698942735103	7.33644613974016	8.45164455232513	8.19390935324575	7.36830433855198	7.84563307634666	8.00654108221048	7.95990261681256	8.02080421348901	8.38711471267184	8.24465593186926	8.04121927965778	7.96437918817061	7.68080057710038	7.98844471917028	7.68128893033944	8.16048201267275	7.95529116345959	7.82042732338812	7.76388752043719	7.72671333593846	8.26625410930332	7.78293670840989	8.43876539347735	8.15904395224442	7.79315020601473	7.2290298174414	8.22228070267157	7.46481051325116	7.84516955886669	8.17910102537565	8.09266430451401	8.13748612363128	8.00118747764297	8.19242877486153	7.55695218382881	7.87774535814227	7.60029523635675	8.71128100477513	7.95216657229638	7.45169290957883	7.60835224208073	7.82772070337549
C6	4.72866273496219	4.74081621866926	4.13156669722116	4.76145362722468	4.28863841509795	5.93681786573033	3.26837991118352	4.1119446259746	5.86178014767466	4.08920022397792	6.45407787226659	6.13766766899364	8.2956387754908	6.59207392451804	8.56545363814529	7.16328162845534	5.97141342473207	0.984811964239843	2.84581597172448	0.984811964239843	3.57838078546059	4.62539406151296	1.93009713121241	3.94582497175071	3.56160032913403	5.12126708874641	0.984811964239843	0.984811964239843	1.91088794357211	4.52577828764723	5.08297536099119	7.81783241696033	3.59548506995116	3.59290827133434	3.9431729218027	5.11619628535516	3.95354093915163	4.68378644502475	5.40116065780348	7.42238368763641	7.67834956524451	0.781260571712992	5.55157764115127	5.76897935977784	3.68524777462519	2.92882776491515	1.94322178419008	3.96740669336035
RAI14	10.8406720717028	10.6365102168701	10.6674596209794	10.7446337575321	9.39949237912946	10.0042726166579	9.68287978068839	10.0601903379634	10.6393813411066	11.0147791215899	10.4129877847643	10.5816429929213	10.5851333193689	10.4561973039026	10.3491736555951	10.3040505113417	10.5168733258117	10.3280196856012	10.3113787098284	10.5569431444186	9.73511338581196	10.3106392194837	9.97336874117163	9.59300133489695	9.93672180052502	9.5101958360526	9.90715811944887	10.3578542228077	9.33314275139188	10.5549568902778	9.66015319820252	9.9729040175071	10.6039601972359	10.8072190421656	10.5782165758552	10.6599023741663	10.2931910909037	10.5210379664839	10.5915566209621	10.3757827998369	10.3757827935037	10.0139968870247	9.69686191367581	10.1123398896332	10.2105001842321	9.68844510938726	10.5824483521342	10.7681850119382
SOX30	1.83155253788406	1.50057472031923	1.3717081539195	1.22060770131163	1.51826787522445	1.21731387674957	1.47567373087419	1.2277554183448	1.12393891174955	1.12393891174955	1.12393891174955	1.12393891174955	1.12393891174955	1.12393891174955	1.12393891174955	1.12393891174955	4.42959798032427	1.12393891174955	2.93131770201318	1.12393891174955	1.12393891174955	1.12393891174955	1.12393891174955	1.32075897786736	1.12393891174955	1.12393891174955	1.12393891174955	1.12393891174955	-0.235954	2.67494774985525	1.95765112618035	-0.178981	0.280188790888069	2.4613828537422	2.05975939496149	2.27820414336815	2.15220197109151	1.13153595768583	1.69359650591964	1.23301999795094	0.709556221660276	2.57516062633576	2.03640687752575	1.61362055467408	-0.610818	2.88099639864847	-0.610818	2.26067864581716
PNKP	6.58575782867974	5.41112138683049	6.64905394575483	7.02024382798042	7.02513585730119	6.57944722188392	7.62825139643857	6.59267168429765	6.72167649426974	6.97214436893349	6.8655179020444	7.68915783498104	5.94037146187741	7.01174635203497	5.1528955350097	7.20954648634541	6.90341404345897	6.29579437072885	6.46450219471711	7.3032731544151	7.1341823681566	7.14919401846118	6.69019275945519	7.00083432135444	5.8889194786274	6.59517624134878	7.14919401846118	5.24414459381673	6.10935242576196	6.62751870461546	6.8290185471075	7.67711797530544	6.58528055951578	6.34294222662375	5.81143240168093	7.43886629826876	6.08513113198737	6.18703344758133	6.6034289225234	6.09094984267098	6.02828685908305	6.41640782483594	7.09060520562269	6.89976702266945	6.6409020391661	7.21375994983865	7.48069025016345	7.62724858093797
PHLPP2	7.13526365781566	6.73132538880096	7.02516391530914	7.2139858407111	6.85527093585377	7.1002530756417	6.72065748977759	6.31778968958872	6.90347130724968	7.18860493713118	7.37911961268176	7.13225459561112	6.90211358897803	6.74303363566061	7.16241852793588	7.05783510849838	6.94329183776369	7.10620544724511	6.94926923754413	6.92770901113448	6.43968888068845	6.60451659190996	7.11746366644774	6.92286251895056	6.54539	6.52959315098091	6.48632337851234	7.05266848085853	7.24862405456076	7.16338663695488	6.35756663920865	6.40867533275508	6.84607455495169	7.20953442232176	7.23173222456495	6.69432955469144	7.23377054861094	7.17044423756587	7.22970105671274	7.23085804697699	6.91220617062091	6.6507780111038	6.22419738480213	7.03497666961315	6.7340484948821	6.63796591334826	6.93702592746079	6.54951548935294
STAU2	7.57897355567394	8.14870823500764	7.74714162686893	7.72081262585757	6.89083688734811	7.31934983578161	6.79949658771473	7.61469377039672	7.91270003919428	7.85913209710638	7.74070649403469	7.82937329140886	8.03998295856326	7.7360646184012	7.80646822504529	7.7174330659524	7.42899358802885	6.98336157388624	7.51246228158203	7.10654938275805	7.30409047661608	7.37408996116907	6.85918552363761	6.97834984236805	7.38213255856495	7.38999824670921	7.68156342024442	7.2625056460482	7.51774606821864	7.25705623398555	7.32109527164728	6.66934130394879	7.57400920975495	7.93775362841841	7.85949707562479	7.71917462199935	7.25544968997676	7.55855286164054	7.80763858528904	7.8346825577565	7.97525846426187	7.18834841688511	6.99366407400955	7.85667152698515	7.63597441263832	7.44692261192724	7.19084285858648	6.98989890889063
PQLC2	3.1385933807039	3.85099251178375	4.50955044462426	3.09008669078263	4.75006663463849	4.27015449234457	5.8407083356972	3.60398443103336	0.840720654298838	5.56362289180089	4.9259342037114	4.86513288090961	4.44123449473877	4.78137212737718	5.13006555229213	5.0904989319504	5.20393174122506	0.110070893760439	3.8576304667465	4.19158575805274	5.15469856718213	4.4070732369251	4.45461540930949	5.23640373913011	4.81855373788869	4.51898391511277	4.17859206615686	0.110070893760439	5.55709657804269	3.45297047898049	2.90002161841623	3.37533487212142	4.45510026015263	3.54194404563626	5.14243809652154	4.39572	6.05537610146738	4.09424633004784	4.47015903622107	1.79953925313042	1.79953925313042	1.79953925313042	6.04295464391295	3.73796959491639	4.88712560844465	4.51559989057296	4.77649670075378	5.1690266030202
CTNS	6.74578893266784	5.84472153595391	6.74902244658585	6.06271639294913	6.90144367478207	6.37584655038934	6.81316619285924	6.65503564753271	6.27515199563257	6.8569106722328	6.51350820617588	6.31748473280825	6.55012417000355	6.69155956787826	6.12324974670459	6.03794044834425	6.64354059101353	5.9717259406697	6.44460717270776	6.00313486877597	6.68783062296772	6.17190635360748	6.79079910660846	6.5136769264514	6.54794930109517	7.28111741336773	7.07183011854685	6.95383497446242	6.07108210930883	6.54025427511662	6.76412779484592	6.74191104550307	5.80384463954544	6.6781904920151	6.62936843490021	6.92705989018491	6.08091435053477	6.35366819945916	6.06519434316786	6.26257863856305	6.62082452993342	6.43057131758284	6.91502151284887	6.82512996064913	6.39644326949246	6.42658045732124	6.95096436454966	7.11485346773869
RTN4R	3.2008914806546	3.39290851547627	2.78785980084624	1.72703400004685	2.45661884262734	2.38150974758369	2.48852679121709	1.72392977928718	1.71399862625721	5.90594428293823	4.77504060963842	3.99611248520946	1.71399862625721	5.38776647187958	1.71399862625721	1.71399862625721	1.71399862625721	1.71399862625721	1.71399862625721	1.71399862625721	1.71399862625721	1.71399862625721	1.71399862625721	1.71399862625721	3.62559754414899	1.71399862625721	1.71399862625721	1.71399862625721	0.0848450723560461	3.2932026470802	3.12860512542237	0.94439423365417	3.47950869039654	2.8448253620189	3.27246468260039	3.04353350784058	3.30964239775992	2.79683422697679	3.39726356372642	1.92017812638481	3.22558792132476	1.92919	2.1822202527918	3.51448637727141	2.78248083832663	2.10864162605978	2.24348549434248	0.782688694216424
PHF23	6.7431173754735	7.31663536221442	6.9058860361436	6.42832889510778	7.94291207320855	6.9830230376086	7.78236831898274	7.08890133562486	6.3136276025824	7.76865863619799	7.21963415315625	6.94159987921475	6.6487040096474	6.96176524130931	6.57410081346856	6.97514174668034	6.32082662793926	7.78655884802988	7.12472239675255	7.4964820301427	7.36251674855519	7.24413823146992	7.91114897386852	7.68860696056749	7.17422778148632	7.28880571148059	7.45298829361196	6.77397252214811	6.21832138574182	7.1986327531067	7.43741776415694	7.35381179099414	7.05509808428677	6.80130528846823	7.84408651293409	7.25881813002102	6.88432241533625	7.10148208640976	6.31523253948811	6.70322245249791	7.09500885931159	7.86970694351078	7.57497395297305	6.57174055274336	7.32643394505555	7.23815376674143	7.48649247036407	7.67974140797712
INPP4A	6.4749927639125	6.3175707017048	6.58747347697356	6.87380079101075	7.01081043915767	6.50467556421525	6.36886587737684	6.46287639188365	6.5140278557444	5.96049254593248	7.31587016643194	6.93054973164373	6.97416034457668	7.31168921451119	6.98502398446875	6.64973214573072	6.90506545378967	6.2423046835508	6.49845447559631	6.46933889453261	6.28865386437562	6.54723544363702	6.40990723996836	6.28215625676002	6.55524937865623	5.92730812637216	6.58023123213935	6.51551258189782	6.83104237221221	6.67145884032063	6.6881286993723	6.99083139473638	5.80614425275052	6.76062106736948	6.14712232697957	6.67931390268219	6.68929284989323	6.56517504890824	6.25667624967178	6.26071276863799	6.70646268878355	6.5925994327362	7.53937632252365	5.84705314669506	6.37043894341937	6.81669075690355	6.35204175433396	6.59070714873312
RAB27B	0.192064	0.142015	0.1304	0.116985	0.00916353	0.958563	0.00124472	0.610001	0	0	0	0	0	0	0	0	0	0	0	0	0	0	0	0	0	0	0	0	4.41837	4.56873	4.47859	5.05335	5.04648	4.15073	4.50811	5.39479	0.425824	0	2.60499	3.14737	3.33191	4.60431	0	0	3.20136	3.29688	3.07116	0
PSMA4	9.48915288406554	9.71662460240161	9.59792045977714	9.5212163153192	8.86470374775577	9.07312967527241	9.09331137565761	10.1377847197501	9.56329647161581	8.94979213840684	9.06174986092006	9.28396801826925	9.58306842701704	9.46816711240333	9.80455642530637	8.92470472627246	9.21970606778911	9.08724442326668	9.48680293343872	9.38241648770251	9.87299543871868	10.3406434728756	9.66469504032277	9.02575434781639	9.75342260638674	9.4723441753355	9.67957432449426	9.44550859304453	9.05121485107635	9.47728398563081	9.96565471427201	9.92364751892216	9.24145780410688	9.39044712223998	9.32988878270799	9.39332058321823	8.88143360879512	9.20497974094142	8.90241064881044	9.29727149920294	9.46474839636334	9.82768150032771	9.96809575690529	9.25626771861902	9.56286317399825	9.7203129257217	9.80664631098392	9.70313804766716
MYO16	1.80336495138154	2.91252369913557	2.26125009416331	1.69844380228395	1.8893015422133	2.0001964266186	2.13254482879317	1.74434932931414	1.73006479268055	3.59394433596039	2.0388431854888	3.36274290428053	4.13156764721511	4.53328291448832	3.72898905601968	3.39250735633864	0.0364299064529021	2.69036683172965	0.0364299064529021	2.36910301767478	3.48275345268059	2.84772082753223	0.0364299064529021	0.0364299064529021	2.18106615494692	0.0364299064529021	0.0364299064529021	0.0364299064529021	2.97138482150115	3.20908904451512	1.73714413095027	2.1964810211372	-0.40506	2.27524569349949	2.18502077263252	2.00558336663474	4.02615691556327	3.26923712214431	3.1179485650291	0.53188049247717	2.21016713524449	0.53188049247717	3.34956713289351	3.65123244424056	0.53188049247717	0.53188049247717	0.53188049247717	2.1080584941544
[truncated: 12,609 more rows]

## Sheet: merge.pre
geneNames	GSE147026_GSM4412476_Control	GSE147026_GSM4412477_Control	GSE147026_GSM4412478_Control	GSE147026_GSM4412479_Control	GSE147026_GSM4412480_Treat	GSE147026_GSM4412481_Treat	GSE147026_GSM4412482_Treat	GSE147026_GSM4412483_Treat	GSE153434_GSM4644224_Control	GSE153434_GSM4644225_Control	GSE153434_GSM4644226_Control	GSE153434_GSM4644227_Control	GSE153434_GSM4644228_Control	GSE153434_GSM4644229_Control	GSE153434_GSM4644230_Control	GSE153434_GSM4644231_Control	GSE153434_GSM4644232_Control	GSE153434_GSM4644233_Control	GSE153434_GSM4644214_Treat	GSE153434_GSM4644215_Treat	GSE153434_GSM4644216_Treat	GSE153434_GSM4644217_Treat	GSE153434_GSM4644218_Treat	GSE153434_GSM4644219_Treat	GSE153434_GSM4644220_Treat	GSE153434_GSM4644221_Treat	GSE153434_GSM4644222_Treat	GSE153434_GSM4644223_Treat	GSE190635_GSM5726868_Control	GSE190635_GSM5726869_Control	GSE190635_GSM5726870_Control	GSE190635_GSM5726871_Control	GSE190635_GSM5726864_Treat	GSE190635_GSM5726865_Treat	GSE190635_GSM5726866_Treat	GSE190635_GSM5726867_Treat	GSE52093_GSM1259279_Control	GSE52093_GSM1259280_Control	GSE52093_GSM1259281_Control	GSE52093_GSM1259285_Control	GSE52093_GSM1259286_Control	GSE52093_GSM1259275_Treat	GSE52093_GSM1259276_Treat	GSE52093_GSM1259277_Treat	GSE52093_GSM1259278_Treat	GSE52093_GSM1259282_Treat	GSE52093_GSM1259283_Treat	GSE52093_GSM1259284_Treat
[truncated: 13,100 more rows]

[truncated: 17 more sheets: ALL diff, diffGeneExp, feature—svm, LASSO, RF, SVM-RFE, geneREF, GO, PCDH11X-KEGG, SCNN1B-KEGG, SIX4-KEGG, internGENEs, cibersort1, cibersort2, PCR, CCK8, Scratch Assay]
